# Supplementary material for: Risk to rely on soil carbon sequestration to offset global ruminant emissions
Source: Nat Commun. 2023 Nov 22;14:7625. doi: 10.1038/s41467-023-43452-3 (PMC10665458; doi:10.1038/s41467-023-43452-3)
Supplement: Supplementary file 3 — Source Data [file 41467_2023_43452_MOESM3_ESM.xlsx]

## Sheet: Fig.1
	Fig. 1a			Fig.1b			Fig.1c			Fig.1d
	Radiative forcing (nW/m2) - a pulse			Temerature change (nk) - a pulse			Radiative forcing (nW/m2) -continuous			Temerature change (nk) - continuous
Year	CO2	CH4	N2O	CO2	CH4	N2O	CO2	CH4	N2O	CO2	CH4	N2O
0	0	0	0	0	0	0	0	0	0	0	0	0
1	0.00170576	0.200366	0.357957	0.000221527	0.0260216	0.046488	0.00170576	0.200366	0.357957	0.000221527	0.0260216	0.046488
2	0.00159408	0.185254	0.356775	0.000365544	0.0426796	0.0796005	0.00329984	0.38562	0.714732	0.000587072	0.0687012	0.126088
3	0.001503	0.171574	0.35597	0.00045692	0.0528405	0.103222	0.00480284	0.557194	1.0707	0.00104399	0.121542	0.22931
4	0.00142833	0.158969	0.355105	0.000512852	0.0585026	0.120065	0.00623117	0.716163	1.42581	0.00155684	0.180044	0.349375
5	0.00136673	0.147241	0.353987	0.000545176	0.0610662	0.132041	0.0075979	0.863404	1.77979	0.00210202	0.24111	0.481415
6	0.00131554	0.136283	0.352551	0.000561995	0.0615158	0.140503	0.00891344	0.999687	2.13235	0.00266402	0.302626	0.621918
7	0.00127266	0.126032	0.350802	0.000568819	0.0605462	0.146417	0.0101861	1.12572	2.48315	0.00323283	0.363172	0.768335
8	0.00123643	0.11645	0.348775	0.000569362	0.0586479	0.150477	0.0114225	1.24217	2.83192	0.0038022	0.42182	0.918812
9	0.00120553	0.107507	0.346517	0.000566105	0.0561672	0.153185	0.0126281	1.34968	3.17844	0.0043683	0.477988	1.072
10	0.00117891	0.0991769	0.344076	0.000560682	0.0533477	0.154902	0.013807	1.44885	3.52251	0.00492898	0.531335	1.2269
11	0.00115572	0.0914322	0.341494	0.000554153	0.05036	0.155894	0.0149627	1.54029	3.86401	0.00548314	0.581695	1.38279
12	0.00113532	0.0842455	0.338809	0.000547186	0.0473224	0.156354	0.016098	1.62453	4.20282	0.00603032	0.629018	1.53915
13	0.00111717	0.0775876	0.33605	0.000540194	0.0443154	0.156423	0.0172152	1.70212	4.53887	0.00657052	0.673333	1.69557
14	0.00110085	0.0714288	0.333241	0.000533414	0.0413931	0.156207	0.018316	1.77355	4.87211	0.00710393	0.714726	1.85178
15	0.00108604	0.0657386	0.330401	0.000526974	0.0385901	0.155782	0.0194021	1.83929	5.20251	0.0076309	0.753316	2.00756
16	0.00107246	0.0604869	0.327544	0.000520933	0.0359272	0.155204	0.0204745	1.89977	5.53005	0.00815184	0.789244	2.16276
17	0.00105991	0.0556442	0.324681	0.000515303	0.0334157	0.154515	0.0215344	1.95542	5.85473	0.00866714	0.822659	2.31728
18	0.00104821	0.0511817	0.321821	0.000510073	0.0310601	0.153746	0.0225826	2.0066	6.17656	0.00917721	0.853719	2.47102
19	0.00103724	0.047072	0.31897	0.000505218	0.02886	0.15292	0.0236199	2.05367	6.49553	0.00968243	0.882579	2.62394
20	0.00102688	0.043289	0.316132	0.000500704	0.026812	0.152054	0.0246468	2.09696	6.81166	0.0101831	0.909391	2.776
21	0.00101704	0.0398081	0.31331	0.000496499	0.0249104	0.15116	0.0256638	2.13677	7.12497	0.0106796	0.934302	2.92716
22	0.00100766	0.0366061	0.310507	0.000492568	0.0231484	0.150248	0.0266715	2.17337	7.43547	0.0111722	0.95745	3.07741
23	0.00099868	0.0336615	0.307724	0.000488882	0.0215184	0.149324	0.0276701	2.20704	7.7432	0.0116611	0.978968	3.22673
24	0.000990054	0.030954	0.304963	0.000485412	0.0200123	0.148393	0.0286602	2.23799	8.04816	0.0121465	0.998981	3.37512
25	0.000981745	0.0284649	0.302225	0.000482134	0.0186222	0.14746	0.0296419	2.26645	8.35039	0.0126286	1.0176	3.52258
26	0.000973721	0.0261769	0.299509	0.000479026	0.01734	0.146526	0.0306157	2.29263	8.6499	0.0131077	1.03494	3.66911
27	0.000965959	0.024074	0.296817	0.000476071	0.0161583	0.145594	0.0315816	2.31671	8.94671	0.0135837	1.0511	3.8147
28	0.000958437	0.0221413	0.294148	0.000473251	0.0150695	0.144664	0.0325401	2.33885	9.24086	0.014057	1.06617	3.95937
29	0.000951138	0.0203652	0.291503	0.000470555	0.0140668	0.143739	0.0334912	2.35921	9.53236	0.0145275	1.08024	4.10311
30	0.000944047	0.0187331	0.288881	0.000467971	0.0131436	0.142819	0.0344352	2.37795	9.82125	0.0149955	1.09338	4.24593
31	0.000937152	0.0172332	0.286283	0.000465488	0.0122938	0.141905	0.0353724	2.39518	10.1075	0.015461	1.10568	4.38783
32	0.000930442	0.015855	0.283708	0.000463099	0.0115117	0.140996	0.0363028	2.41103	10.3912	0.0159241	1.11719	4.52883
33	0.000923908	0.0145886	0.281156	0.000460797	0.0107919	0.140094	0.0372267	2.42562	10.6724	0.0163849	1.12798	4.66892
34	0.000917541	0.013425	0.278628	0.000458575	0.0101295	0.139198	0.0381443	2.43905	10.951	0.0168435	1.13811	4.80812
35	0.000911335	0.0123558	0.276122	0.00045643	0.00951995	0.138308	0.0390556	2.4514	11.2271	0.0172999	1.14763	4.94643
36	0.000905282	0.0113733	0.273638	0.000454355	0.00895903	0.137425	0.0399609	2.46278	11.5008	0.0177542	1.15659	5.08385
37	0.000899378	0.0104706	0.271178	0.000452348	0.00844284	0.136548	0.0408603	2.47325	11.772	0.0182066	1.16503	5.2204
38	0.000893617	0.00964111	0.268739	0.000450404	0.00796779	0.135678	0.0417539	2.48289	12.0407	0.018657	1.173	5.35608
39	0.000887994	0.00887894	0.266323	0.000448522	0.00753055	0.134814	0.0426419	2.49177	12.307	0.0191055	1.18053	5.49089
40	0.000882505	0.00817862	0.263929	0.000446698	0.00712808	0.133957	0.0435244	2.49995	12.5709	0.0195522	1.18766	5.62485
41	0.000877144	0.00753512	0.261556	0.00044493	0.00675758	0.133107	0.0444015	2.50748	12.8325	0.0199971	1.19441	5.75796
42	0.000871909	0.00694383	0.259205	0.000443215	0.00641646	0.132263	0.0452734	2.51442	13.0917	0.0204404	1.20083	5.89022
43	0.000866796	0.00640051	0.256875	0.000441552	0.00610233	0.131425	0.0461402	2.52083	13.3486	0.0208819	1.20693	6.02164
44	0.0008618	0.00590127	0.254566	0.00043994	0.00581303	0.130594	0.047002	2.52673	13.6032	0.0213219	1.21275	6.15224
45	0.000856919	0.00544251	0.252278	0.000438375	0.00554653	0.129769	0.047859	2.53217	13.8554	0.0217602	1.21829	6.28201
46	0.00085215	0.00502096	0.250011	0.000436856	0.00530099	0.12895	0.0487111	2.53719	14.1054	0.0221971	1.22359	6.41096
47	0.000847489	0.00463359	0.247765	0.000435383	0.00507471	0.128138	0.0495586	2.54182	14.3532	0.0226325	1.22867	6.53909
48	0.000842933	0.00427762	0.245539	0.000433954	0.00486612	0.127332	0.0504015	2.5461	14.5987	0.0230664	1.23353	6.66643
49	0.000838479	0.0039505	0.243333	0.000432566	0.00467381	0.126532	0.05124	2.55005	14.8421	0.023499	1.23821	6.79296
50	0.000834125	0.0036499	0.241148	0.00043122	0.00449644	0.125738	0.0520741	2.5537	15.0832	0.0239302	1.2427	6.9187
51	0.000829867	0.00337364	0.238982	0.000429913	0.0043328	0.12495	0.052904	2.55708	15.3222	0.0243601	1.24704	7.04364
52	0.000825704	0.00311977	0.236835	0.000428645	0.00418178	0.124168	0.0537297	2.56019	15.559	0.0247888	1.25122	7.16781
53	0.000821633	0.00288645	0.234708	0.000427414	0.00404237	0.123392	0.0545513	2.56308	15.7938	0.0252162	1.25526	7.2912
54	0.000817651	0.00267202	0.232601	0.00042622	0.00391361	0.122622	0.055369	2.56575	16.0264	0.0256424	1.25917	7.41383
55	0.000813755	0.00247495	0.230513	0.000425061	0.00379465	0.121858	0.0561827	2.56823	16.2569	0.0260675	1.26297	7.53568
56	0.000809944	0.00229382	0.228443	0.000423936	0.00368468	0.121099	0.0569927	2.57052	16.4853	0.0264914	1.26665	7.65678
57	0.000806216	0.00212733	0.226392	0.000422845	0.00358299	0.120346	0.0577989	2.57265	16.7117	0.0269142	1.27024	7.77713
58	0.000802568	0.00197431	0.22436	0.000421785	0.00348891	0.119599	0.0586015	2.57462	16.9361	0.027336	1.27373	7.89673
59	0.000798997	0.00183365	0.222347	0.000420758	0.0034018	0.118858	0.0594005	2.57646	17.1584	0.0277568	1.27713	8.01559
60	0.000795503	0.00170436	0.220351	0.00041976	0.00332113	0.118122	0.060196	2.57816	17.3788	0.0281765	1.28045	8.13371
61	0.000792082	0.0015855	0.218374	0.000418793	0.00324635	0.117392	0.0609881	2.57975	17.5971	0.0285953	1.2837	8.2511
62	0.000788734	0.00147623	0.216415	0.000417854	0.003177	0.116667	0.0617768	2.58122	17.8135	0.0290132	1.28687	8.36777
63	0.000785455	0.00137577	0.214473	0.000416943	0.00311263	0.115948	0.0625622	2.5826	18.028	0.0294301	1.28999	8.48372
64	0.000782245	0.00128341	0.212549	0.000416059	0.00305284	0.115234	0.0633445	2.58388	18.2406	0.0298462	1.29304	8.59895
65	0.000779101	0.00119848	0.210643	0.000415202	0.00299727	0.114526	0.0641236	2.58508	18.4512	0.0302614	1.29604	8.71348
66	0.000776022	0.00112039	0.208754	0.00041437	0.00294557	0.113823	0.0648996	2.5862	18.66	0.0306758	1.29898	8.8273
67	0.000773006	0.00104858	0.206882	0.000413563	0.00289744	0.113125	0.0656726	2.58725	18.8668	0.0310893	1.30188	8.94042
68	0.000770051	0.000982536	0.205026	0.000412781	0.00285257	0.112432	0.0664427	2.58823	19.0719	0.0315021	1.30473	9.05286
69	0.000767156	0.000921792	0.203188	0.000412021	0.00281071	0.111745	0.0672098	2.58915	19.2751	0.0319141	1.30754	9.1646
70	0.00076432	0.000865919	0.201367	0.000411285	0.00277162	0.111062	0.0679741	2.59002	19.4764	0.0323254	1.31031	9.27566
71	0.00076154	0.00081452	0.199561	0.000410571	0.00273508	0.110385	0.0687357	2.59083	19.676	0.032736	1.31305	9.38605
72	0.000758815	0.000767232	0.197773	0.000409878	0.00270087	0.109713	0.0694945	2.5916	19.8738	0.0331459	1.31575	9.49576
73	0.000756143	0.000723721	0.196	0.000409206	0.00266882	0.109046	0.0702506	2.59233	20.0698	0.0335551	1.31842	9.60481
74	0.000753525	0.000683681	0.194244	0.000408555	0.00263874	0.108384	0.0710042	2.59301	20.264	0.0339636	1.32106	9.71319
75	0.000750957	0.000646829	0.192503	0.000407923	0.00261049	0.107726	0.0717551	2.59366	20.4565	0.0343716	1.32367	9.82092
76	0.000748439	0.000612908	0.190779	0.000407311	0.0025839	0.107074	0.0725036	2.59427	20.6473	0.0347789	1.32625	9.92799
77	0.000745969	0.000581678	0.18907	0.000406717	0.00255886	0.106426	0.0732495	2.59485	20.8364	0.0351856	1.32881	10.0344
78	0.000743546	0.000552922	0.187376	0.000406141	0.00253524	0.105784	0.0739931	2.5954	21.0237	0.0355917	1.33135	10.1402
79	0.000741169	0.000526438	0.185698	0.000405582	0.00251292	0.105146	0.0747342	2.59593	21.2094	0.0359973	1.33386	10.2453
80	0.000738837	0.000502043	0.184035	0.000405041	0.0024918	0.104513	0.0754731	2.59643	21.3935	0.0364023	1.33635	10.3499
81	0.000736548	0.000479567	0.182387	0.000404516	0.00247178	0.103884	0.0762096	2.59691	21.5759	0.0368069	1.33882	10.4537
82	0.000734302	0.000458854	0.180754	0.000404007	0.00245279	0.10326	0.0769439	2.59737	21.7566	0.0372109	1.34127	10.557
83	0.000732097	0.000439761	0.179136	0.000403514	0.00243472	0.102641	0.077676	2.59781	21.9357	0.0376144	1.34371	10.6596
84	0.000729933	0.000422156	0.177532	0.000403036	0.00241753	0.102026	0.078406	2.59823	22.1133	0.0380174	1.34613	10.7617
85	0.000727807	0.00040592	0.175943	0.000402573	0.00240112	0.101416	0.0791338	2.59864	22.2892	0.03842	1.34853	10.8631
86	0.00072572	0.00039094	0.174368	0.000402124	0.00238545	0.100811	0.0798595	2.59903	22.4636	0.0388221	1.35091	10.9639
87	0.00072367	0.000377116	0.172808	0.000401688	0.00237045	0.10021	0.0805832	2.59941	22.6364	0.0392238	1.35328	11.0641
88	0.000721656	0.000364353	0.171262	0.000401266	0.00235607	0.0996129	0.0813048	2.59977	22.8077	0.0396251	1.35564	11.1637
89	0.000719678	0.000352565	0.16973	0.000400858	0.00234227	0.0990205	0.0820245	2.60012	22.9774	0.0400259	1.35798	11.2627
90	0.000717734	0.000341674	0.168211	0.000400461	0.00232899	0.0984325	0.0827422	2.60047	23.1456	0.0404264	1.36031	11.3612
91	0.000715823	0.000331607	0.166707	0.000400077	0.0023162	0.0978488	0.0834581	2.6008	23.3123	0.0408265	1.36263	11.459
92	0.000713945	0.000322296	0.165216	0.000399705	0.00230386	0.0972694	0.084172	2.60112	23.4775	0.0412262	1.36493	11.5563
93	0.000712099	0.000313681	0.163738	0.000399345	0.00229194	0.0966942	0.0848841	2.60143	23.6413	0.0416255	1.36722	11.653
94	0.000710285	0.000305706	0.162274	0.000398996	0.0022804	0.0961233	0.0855944	2.60174	23.8035	0.0420245	1.3695	11.7491
95	0.0007085	0.000298318	0.160824	0.000398657	0.00226921	0.0955565	0.0863029	2.60204	23.9644	0.0424232	1.37177	11.8447
96	0.000706745	0.000291471	0.159386	0.000398329	0.00225835	0.0949938	0.0870096	2.60233	24.1237	0.0428215	1.37403	11.9397
97	0.000705018	0.000285119	0.157961	0.000398012	0.0022478	0.0944353	0.0877146	2.60261	24.2817	0.0432195	1.37628	12.0341
98	0.00070332	0.000279225	0.15655	0.000397704	0.00223752	0.0938808	0.088418	2.60289	24.4383	0.0436172	1.37852	12.128
99	0.000701649	0.000273749	0.155151	0.000397406	0.00222751	0.0933304	0.0891196	2.60317	24.5934	0.0440146	1.38074	12.2213
100	0.000700004	0.000268659	0.153765	0.000397117	0.00221773	0.0927839	0.0898196	2.60344	24.7472	0.0444117	1.38296	12.3141
101	0.000698386	0.000263924	0.152391	0.000396837	0.00220818	0.0922415	0.090518	2.6037	24.8996	0.0448086	1.38517	12.4063
102	0.000696792	0.000259514	0.15103	0.000396566	0.00219883	0.0917029	0.0912148	2.60396	25.0506	0.0452051	1.38737	12.498
103	0.000695224	0.000255404	0.149681	0.000396303	0.00218968	0.0911683	0.09191	2.60421	25.2003	0.0456014	1.38956	12.5892
104	0.000693679	0.000251569	0.148344	0.000396049	0.0021807	0.0906375	0.0926037	2.60447	25.3486	0.0459975	1.39174	12.6798
105	0.000692158	0.000247988	0.147019	0.000395803	0.00217188	0.0901106	0.0932959	2.60471	25.4956	0.0463933	1.39391	12.77
106	0.000690659	0.00024464	0.145707	0.000395564	0.00216323	0.0895875	0.0939865	2.60496	25.6413	0.0467889	1.39607	12.8595
107	0.000689183	0.000241505	0.144406	0.000395333	0.00215471	0.0890681	0.0946757	2.6052	25.7857	0.0471842	1.39823	12.9486
108	0.000687729	0.000238568	0.143117	0.000395109	0.00214633	0.0885525	0.0953634	2.60544	25.9289	0.0475793	1.40038	13.0372
109	0.000686296	0.000235811	0.14184	0.000394892	0.00213807	0.0880407	0.0960497	2.60567	26.0707	0.0479742	1.40251	13.1252
110	0.000684883	0.000233222	0.140574	0.000394682	0.00212993	0.0875325	0.0967346	2.60591	26.2113	0.0483689	1.40464	13.2127
111	0.000683491	0.000230785	0.13932	0.000394479	0.00212189	0.0870279	0.0974181	2.60614	26.3506	0.0487634	1.40676	13.2998
112	0.000682118	0.00022849	0.138077	0.000394282	0.00211396	0.086527	0.0981002	2.60637	26.4887	0.0491576	1.40888	13.3863
113	0.000680764	0.000226325	0.136845	0.000394091	0.00210612	0.0860297	0.098781	2.60659	26.6255	0.0495517	1.41099	13.4723
114	0.000679429	0.000224278	0.135625	0.000393906	0.00209838	0.0855359	0.0994604	2.60682	26.7611	0.0499456	1.41308	13.5579
115	0.000678112	0.000222342	0.134415	0.000393727	0.00209071	0.0850457	0.100139	2.60704	26.8956	0.0503394	1.41517	13.6429
116	0.000676813	0.000220507	0.133217	0.000393554	0.00208313	0.0845589	0.100815	2.60726	27.0288	0.0507329	1.41726	13.7275
117	0.000675532	0.000218765	0.132029	0.000393386	0.00207562	0.0840757	0.101491	2.60748	27.1608	0.0511263	1.41933	13.8115
118	0.000674267	0.000217109	0.130852	0.000393223	0.00206818	0.0835959	0.102165	2.6077	27.2917	0.0515195	1.4214	13.8951
119	0.000673019	0.000215532	0.129686	0.000393065	0.0020608	0.0831195	0.102838	2.60791	27.4213	0.0519126	1.42346	13.9782
120	0.000671787	0.000214027	0.12853	0.000392913	0.00205349	0.0826465	0.10351	2.60813	27.5499	0.0523055	1.42552	14.0609
121	0.00067057	0.00021259	0.127385	0.000392765	0.00204624	0.0821769	0.104181	2.60834	27.6773	0.0526983	1.42756	14.1431
122	0.000669369	0.000211214	0.12625	0.000392621	0.00203904	0.0817106	0.10485	2.60855	27.8035	0.0530909	1.4296	14.2248
123	0.000668183	0.000209896	0.125125	0.000392482	0.0020319	0.0812476	0.105518	2.60876	27.9286	0.0534834	1.43163	14.306
124	0.000667012	0.00020863	0.124011	0.000392348	0.00202481	0.0807879	0.106185	2.60897	28.0526	0.0538757	1.43366	14.3868
125	0.000665854	0.000207412	0.122906	0.000392217	0.00201776	0.0803315	0.106851	2.60918	28.1755	0.0542679	1.43568	14.4671
126	0.000664711	0.000206239	0.121812	0.000392091	0.00201077	0.0798783	0.107516	2.60938	28.2974	0.05466	1.43769	14.547
127	0.000663581	0.000205107	0.120727	0.000391968	0.00200381	0.0794283	0.108179	2.60959	28.4181	0.055052	1.43969	14.6265
128	0.000662465	0.000204014	0.119653	0.00039185	0.0019969	0.0789814	0.108842	2.60979	28.5377	0.0554438	1.44169	14.7054
129	0.000661361	0.000202955	0.118588	0.000391734	0.00199003	0.0785377	0.109503	2.60999	28.6563	0.0558356	1.44368	14.784
130	0.00066027	0.000201929	0.117532	0.000391623	0.0019832	0.0780972	0.110163	2.6102	28.7739	0.0562272	1.44566	14.8621
131	0.000659192	0.000200933	0.116486	0.000391514	0.00197641	0.0776597	0.110823	2.6104	28.8903	0.0566187	1.44764	14.9397
132	0.000658125	0.000199965	0.11545	0.000391409	0.00196965	0.0772253	0.111481	2.6106	29.0058	0.0570101	1.44961	15.017
133	0.00065707	0.000199023	0.114423	0.000391307	0.00196293	0.076794	0.112138	2.6108	29.1202	0.0574014	1.45157	15.0938
134	0.000656027	0.000198104	0.113405	0.000391208	0.00195625	0.0763657	0.112794	2.61099	29.2336	0.0577926	1.45353	15.1701
135	0.000654995	0.000197207	0.112397	0.000391112	0.00194959	0.0759404	0.113449	2.61119	29.346	0.0581838	1.45547	15.2461
136	0.000653974	0.000196331	0.111398	0.000391019	0.00194297	0.075518	0.114103	2.61139	29.4574	0.0585748	1.45742	15.3216
137	0.000652964	0.000195474	0.110407	0.000390929	0.00193638	0.0750986	0.114756	2.61158	29.5678	0.0589657	1.45935	15.3967
138	0.000651964	0.000194634	0.109426	0.000390841	0.00192982	0.0746822	0.115408	2.61178	29.6773	0.0593565	1.46128	15.4714
139	0.000650974	0.000193811	0.108453	0.000390756	0.00192329	0.0742686	0.116059	2.61197	29.7857	0.0597473	1.46321	15.5456
140	0.000649994	0.000193003	0.10749	0.000390673	0.00191678	0.0738579	0.116709	2.61216	29.8932	0.060138	1.46512	15.6195
141	0.000649024	0.000192209	0.106534	0.000390592	0.00191031	0.0734501	0.117358	2.61236	29.9997	0.0605286	1.46703	15.6929
142	0.000648064	0.000191429	0.105588	0.000390514	0.00190386	0.0730451	0.118006	2.61255	30.1053	0.0609191	1.46894	15.766
143	0.000647113	0.00019066	0.10465	0.000390438	0.00189744	0.072643	0.118653	2.61274	30.21	0.0613095	1.47084	15.8386
144	0.000646171	0.000189903	0.103721	0.000390364	0.00189105	0.0722436	0.119299	2.61293	30.3137	0.0616999	1.47273	15.9109
145	0.000645238	0.000189157	0.1028	0.000390292	0.00188468	0.0718469	0.119944	2.61312	30.4165	0.0620902	1.47461	15.9827
146	0.000644314	0.000188421	0.101887	0.000390222	0.00187834	0.0714531	0.120589	2.61331	30.5184	0.0624804	1.47649	16.0542
147	0.000643398	0.000187694	0.100983	0.000390153	0.00187202	0.0710619	0.121232	2.61349	30.6194	0.0628705	1.47836	16.1252
148	0.000642491	0.000186976	0.100087	0.000390087	0.00186573	0.0706734	0.121874	2.61368	30.7194	0.0632606	1.48023	16.1959
149	0.000641591	0.000186266	0.0991984	0.000390022	0.00185946	0.0702877	0.122516	2.61387	30.8186	0.0636507	1.48209	16.2662
150	0.0006407	0.000185564	0.0983182	0.000389959	0.00185321	0.0699045	0.123157	2.61405	30.917	0.0640406	1.48394	16.3361
151	0.000639817	0.000184869	0.0974461	0.000389897	0.00184699	0.069524	0.123797	2.61424	31.0144	0.0644305	1.48579	16.4056
152	0.000638941	0.000184181	0.0965818	0.000389837	0.00184079	0.0691462	0.124435	2.61442	31.111	0.0648203	1.48763	16.4748
153	0.000638072	0.000183499	0.0957253	0.000389778	0.00183462	0.0687709	0.125074	2.6146	31.2067	0.0652101	1.48946	16.5435
154	0.000637211	0.000182824	0.0948765	0.000389721	0.00182847	0.0683982	0.125711	2.61479	31.3016	0.0655998	1.49129	16.6119
155	0.000636357	0.000182154	0.0940354	0.000389665	0.00182234	0.068028	0.126347	2.61497	31.3956	0.0659895	1.49311	16.68
156	0.00063551	0.00018149	0.0932019	0.00038961	0.00181623	0.0676604	0.126983	2.61515	31.4888	0.0663791	1.49493	16.7476
157	0.00063467	0.000180831	0.0923759	0.000389556	0.00181014	0.0672952	0.127617	2.61533	31.5812	0.0667687	1.49674	16.8149
158	0.000633837	0.000180177	0.0915574	0.000389504	0.00180408	0.0669326	0.128251	2.61551	31.6728	0.0671582	1.49854	16.8818
159	0.00063301	0.000179528	0.0907462	0.000389452	0.00179804	0.0665725	0.128884	2.61569	31.7635	0.0675476	1.50034	16.9484
160	0.000632189	0.000178884	0.0899424	0.000389402	0.00179202	0.0662147	0.129516	2.61587	31.8535	0.067937	1.50213	17.0146
161	0.000631375	0.000178243	0.0891458	0.000389353	0.00178602	0.0658595	0.130148	2.61605	31.9426	0.0683264	1.50392	17.0805
162	0.000630567	0.000177607	0.0883565	0.000389304	0.00178004	0.0655066	0.130778	2.61623	32.031	0.0687157	1.5057	17.146
163	0.000629765	0.000176975	0.0875742	0.000389256	0.00177408	0.0651561	0.131408	2.6164	32.1185	0.0691049	1.50747	17.2112
164	0.000628969	0.000176346	0.086799	0.00038921	0.00176815	0.064808	0.132037	2.61658	32.2053	0.0694942	1.50924	17.276
165	0.000628179	0.000175721	0.0860308	0.000389164	0.00176223	0.0644623	0.132665	2.61676	32.2914	0.0698833	1.511	17.3404
166	0.000627394	0.0001751	0.0852696	0.000389119	0.00175634	0.0641188	0.133293	2.61693	32.3766	0.0702724	1.51276	17.4045
167	0.000626615	0.000174482	0.0845152	0.000389074	0.00175046	0.0637777	0.133919	2.61711	32.4611	0.0706615	1.51451	17.4683
168	0.000625842	0.000173868	0.0837676	0.00038903	0.00174461	0.0634389	0.134545	2.61728	32.5449	0.0710505	1.51626	17.5318
169	0.000625074	0.000173256	0.0830267	0.000388987	0.00173877	0.0631024	0.13517	2.61745	32.6279	0.0714395	1.51799	17.5949
170	0.000624311	0.000172648	0.0822926	0.000388944	0.00173296	0.0627682	0.135794	2.61762	32.7102	0.0718285	1.51973	17.6576
171	0.000623553	0.000172042	0.081565	0.000388902	0.00172716	0.0624361	0.136418	2.6178	32.7918	0.0722174	1.52145	17.7201
172	0.0006228	0.00017144	0.080844	0.000388861	0.00172139	0.0621064	0.137041	2.61797	32.8726	0.0726062	1.52318	17.7822
173	0.000622052	0.00017084	0.0801295	0.00038882	0.00171563	0.0617788	0.137663	2.61814	32.9528	0.0729951	1.52489	17.844
174	0.000621309	0.000170243	0.0794215	0.000388779	0.0017099	0.0614534	0.138284	2.61831	33.0322	0.0733838	1.5266	17.9054
175	0.000620571	0.000169649	0.0787199	0.000388739	0.00170418	0.0611302	0.138905	2.61848	33.1109	0.0737726	1.52831	17.9665
176	0.000619837	0.000169058	0.0780245	0.000388699	0.00169849	0.0608091	0.139525	2.61865	33.1889	0.0741613	1.53	18.0273
177	0.000619108	0.000168469	0.0773355	0.00038866	0.00169281	0.0604902	0.140144	2.61882	33.2663	0.0745499	1.5317	18.0878
178	0.000618384	0.000167882	0.0766526	0.000388621	0.00168715	0.0601734	0.140762	2.61898	33.3429	0.0749386	1.53338	18.148
179	0.000617664	0.000167298	0.0759759	0.000388582	0.00168151	0.0598587	0.14138	2.61915	33.4189	0.0753271	1.53507	18.2079
180	0.000616948	0.000166717	0.0753053	0.000388543	0.00167589	0.0595461	0.141997	2.61932	33.4942	0.0757157	1.53674	18.2674
181	0.000616236	0.000166137	0.0746408	0.000388505	0.00167029	0.0592356	0.142613	2.61948	33.5688	0.0761042	1.53841	18.3267
182	0.000615529	0.000165561	0.0739822	0.000388467	0.00166471	0.0589271	0.143228	2.61965	33.6428	0.0764926	1.54008	18.3856
183	0.000614826	0.000164986	0.0733296	0.000388429	0.00165915	0.0586207	0.143843	2.61982	33.7162	0.0768811	1.54174	18.4442
184	0.000614126	0.000164414	0.0726829	0.000388391	0.0016536	0.0583163	0.144457	2.61998	33.7888	0.0772695	1.54339	18.5025
185	0.000613431	0.000163844	0.0720419	0.000388353	0.00164808	0.0580139	0.145071	2.62014	33.8609	0.0776578	1.54504	18.5605
186	0.00061274	0.000163276	0.0714068	0.000388316	0.00164257	0.0577135	0.145684	2.62031	33.9323	0.0780461	1.54668	18.6182
187	0.000612052	0.000162711	0.0707774	0.000388278	0.00163708	0.0574151	0.146296	2.62047	34.0031	0.0784344	1.54832	18.6757
188	0.000611368	0.000162147	0.0701536	0.000388241	0.00163161	0.0571186	0.146907	2.62063	34.0732	0.0788227	1.54995	18.7328
189	0.000610688	0.000161586	0.0695355	0.000388204	0.00162616	0.0568241	0.147518	2.62079	34.1428	0.0792109	1.55157	18.7896
190	0.000610012	0.000161027	0.0689229	0.000388166	0.00162072	0.0565315	0.148128	2.62095	34.2117	0.079599	1.5532	18.8461
191	0.000609339	0.00016047	0.0683159	0.000388129	0.00161531	0.0562408	0.148737	2.62111	34.28	0.0799872	1.55481	18.9024
192	0.000608669	0.000159915	0.0677143	0.000388092	0.00160991	0.055952	0.149346	2.62127	34.3477	0.0803752	1.55642	18.9583
193	0.000608003	0.000159362	0.0671181	0.000388055	0.00160453	0.0556652	0.149954	2.62143	34.4148	0.0807633	1.55803	19.014
194	0.000607341	0.000158811	0.0665273	0.000388017	0.00159917	0.0553801	0.150561	2.62159	34.4814	0.0811513	1.55962	19.0694
195	0.000606682	0.000158262	0.0659419	0.00038798	0.00159383	0.055097	0.151168	2.62175	34.5473	0.0815393	1.56122	19.1245
196	0.000606026	0.000157715	0.0653616	0.000387942	0.0015885	0.0548157	0.151774	2.62191	34.6127	0.0819272	1.56281	19.1793
197	0.000605373	0.00015717	0.0647867	0.000387905	0.0015832	0.0545362	0.152379	2.62207	34.6774	0.0823151	1.56439	19.2338
198	0.000604723	0.000156627	0.0642168	0.000387867	0.00157791	0.0542585	0.152984	2.62222	34.7417	0.082703	1.56597	19.2881
199	0.000604077	0.000156086	0.0636522	0.000387829	0.00157263	0.0539826	0.153588	2.62238	34.8053	0.0830908	1.56754	19.3421
200	0.000603434	0.000155547	0.0630926	0.000387791	0.00156738	0.0537085	0.154191	2.62253	34.8684	0.0834786	1.56911	19.3958
201	0.000602793	0.00015501	0.062538	0.000387753	0.00156214	0.0534362	0.154794	2.62269	34.9309	0.0838664	1.57067	19.4492
202	0.000602156	0.000154475	0.0619884	0.000387715	0.00155692	0.0531657	0.155396	2.62284	34.9929	0.0842541	1.57223	19.5024
203	0.000601522	0.000153942	0.0614438	0.000387677	0.00155172	0.0528968	0.155998	2.623	35.0544	0.0846418	1.57378	19.5553
204	0.00060089	0.00015341	0.0609041	0.000387638	0.00154654	0.0526298	0.156599	2.62315	35.1153	0.0850294	1.57533	19.6079
205	0.000600262	0.000152881	0.0603692	0.000387599	0.00154137	0.0523644	0.157199	2.6233	35.1756	0.085417	1.57687	19.6603
206	0.000599636	0.000152353	0.0598391	0.00038756	0.00153622	0.0521007	0.157799	2.62346	35.2355	0.0858046	1.5784	19.7124
207	0.000599013	0.000151827	0.0593138	0.000387521	0.00153109	0.0518388	0.158398	2.62361	35.2948	0.0861921	1.57993	19.7642
208	0.000598393	0.000151303	0.0587933	0.000387481	0.00152597	0.0515785	0.158996	2.62376	35.3536	0.0865796	1.58146	19.8158
209	0.000597775	0.000150781	0.0582774	0.000387442	0.00152087	0.0513198	0.159594	2.62391	35.4119	0.086967	1.58298	19.8671
210	0.000597161	0.000150261	0.0577661	0.000387402	0.00151579	0.0510629	0.160191	2.62406	35.4696	0.0873544	1.5845	19.9182
211	0.000596548	0.000149743	0.0572595	0.000387361	0.00151073	0.0508075	0.160787	2.62421	35.5269	0.0877418	1.58601	19.969
212	0.000595939	0.000149226	0.0567574	0.000387321	0.00150568	0.0505538	0.161383	2.62436	35.5837	0.0881291	1.58751	20.0195
213	0.000595332	0.000148711	0.0562598	0.00038728	0.00150065	0.0503017	0.161979	2.62451	35.6399	0.0885164	1.58901	20.0698
214	0.000594727	0.000148198	0.0557667	0.000387239	0.00149564	0.0500512	0.162573	2.62466	35.6957	0.0889036	1.59051	20.1199
215	0.000594125	0.000147687	0.055278	0.000387198	0.00149064	0.0498023	0.163168	2.6248	35.751	0.0892908	1.592	20.1697
216	0.000593526	0.000147177	0.0547937	0.000387156	0.00148566	0.049555	0.163761	2.62495	35.8058	0.089678	1.59349	20.2192
217	0.000592928	0.00014667	0.0543138	0.000387114	0.0014807	0.0493092	0.164354	2.6251	35.8601	0.0900651	1.59497	20.2685
218	0.000592334	0.000146164	0.0538381	0.000387072	0.00147575	0.049065	0.164946	2.62524	35.9139	0.0904522	1.59644	20.3176
219	0.000591741	0.00014566	0.0533668	0.000387029	0.00147082	0.0488224	0.165538	2.62539	35.9673	0.0908392	1.59791	20.3664
220	0.000591151	0.000145157	0.0528997	0.000386986	0.00146591	0.0485812	0.166129	2.62553	36.0202	0.0912262	1.59938	20.415
221	0.000590563	0.000144657	0.0524367	0.000386943	0.00146101	0.0483416	0.16672	2.62568	36.0726	0.0916131	1.60084	20.4634
222	0.000589978	0.000144158	0.051978	0.000386899	0.00145613	0.0481035	0.16731	2.62582	36.1246	0.092	1.6023	20.5115
223	0.000589395	0.000143661	0.0515233	0.000386855	0.00145126	0.0478669	0.167899	2.62597	36.1761	0.0923869	1.60375	20.5593
224	0.000588814	0.000143165	0.0510728	0.00038681	0.00144641	0.0476318	0.168488	2.62611	36.2272	0.0927737	1.60519	20.607
225	0.000588235	0.000142672	0.0506263	0.000386766	0.00144158	0.0473981	0.169076	2.62625	36.2778	0.0931605	1.60663	20.6544
226	0.000587658	0.000142179	0.0501838	0.000386721	0.00143676	0.0471659	0.169664	2.6264	36.328	0.0935472	1.60807	20.7015
227	0.000587084	0.000141689	0.0497452	0.000386675	0.00143196	0.0469351	0.170251	2.62654	36.3777	0.0939338	1.6095	20.7485
228	0.000586512	0.000141201	0.0493106	0.000386629	0.00142718	0.0467058	0.170837	2.62668	36.427	0.0943205	1.61093	20.7952
229	0.000585941	0.000140714	0.0488799	0.000386583	0.00142241	0.046478	0.171423	2.62682	36.4759	0.0947071	1.61235	20.8416
230	0.000585373	0.000140228	0.0484531	0.000386536	0.00141766	0.0462515	0.172009	2.62696	36.5244	0.0950936	1.61377	20.8879
231	0.000584807	0.000139745	0.0480301	0.000386489	0.00141292	0.0460264	0.172594	2.6271	36.5724	0.0954801	1.61518	20.9339
232	0.000584243	0.000139263	0.0476109	0.000386442	0.0014082	0.0458028	0.173178	2.62724	36.62	0.0958665	1.61659	20.9797
233	0.000583681	0.000138783	0.0471955	0.000386394	0.0014035	0.0455805	0.173762	2.62738	36.6672	0.0962529	1.618	21.0253
234	0.000583121	0.000138304	0.0467837	0.000386346	0.00139881	0.0453596	0.174345	2.62752	36.714	0.0966393	1.61939	21.0707
235	0.000582563	0.000137827	0.0463757	0.000386297	0.00139413	0.0451401	0.174927	2.62765	36.7604	0.0970256	1.62079	21.1158
236	0.000582007	0.000137352	0.0459714	0.000386248	0.00138947	0.0449219	0.175509	2.62779	36.8063	0.0974118	1.62218	21.1607
237	0.000581453	0.000136878	0.0455706	0.000386199	0.00138483	0.044705	0.176091	2.62793	36.8519	0.097798	1.62356	21.2054
238	0.000580901	0.000136406	0.0451735	0.000386149	0.0013802	0.0444895	0.176672	2.62806	36.8971	0.0981842	1.62494	21.2499
239	0.00058035	0.000135936	0.0447799	0.000386099	0.00137559	0.0442754	0.177252	2.6282	36.9419	0.0985703	1.62632	21.2942
240	0.000579802	0.000135467	0.0443899	0.000386048	0.001371	0.0440625	0.177832	2.62834	36.9863	0.0989563	1.62769	21.3383
241	0.000579255	0.000135	0.0440033	0.000385997	0.00136642	0.0438509	0.178411	2.62847	37.0303	0.0993423	1.62906	21.3821
242	0.00057871	0.000134535	0.0436202	0.000385945	0.00136185	0.0436407	0.17899	2.6286	37.0739	0.0997282	1.63042	21.4257
243	0.000578167	0.000134071	0.0432406	0.000385894	0.0013573	0.0434317	0.179568	2.62874	37.1171	0.100114	1.63178	21.4692
244	0.000577626	0.000133608	0.0428643	0.000385841	0.00135276	0.043224	0.180146	2.62887	37.16	0.1005	1.63313	21.5124
245	0.000577087	0.000133148	0.0424914	0.000385788	0.00134824	0.0430175	0.180723	2.62901	37.2025	0.100886	1.63448	21.5554
246	0.000576549	0.000132689	0.0421219	0.000385735	0.00134374	0.0428123	0.181299	2.62914	37.2446	0.101272	1.63582	21.5982
247	0.000576014	0.000132231	0.0417557	0.000385682	0.00133925	0.0426084	0.181875	2.62927	37.2864	0.101657	1.63716	21.6408
248	0.00057548	0.000131775	0.0413927	0.000385628	0.00133478	0.0424057	0.182451	2.6294	37.3278	0.102043	1.63849	21.6832
249	0.000574947	0.000131321	0.041033	0.000385573	0.00133032	0.0422042	0.183026	2.62953	37.3688	0.102428	1.63982	21.7254
250	0.000574417	0.000130868	0.0406765	0.000385518	0.00132587	0.042004	0.1836	2.62966	37.4095	0.102814	1.64115	21.7675
251	0.000573888	0.000130417	0.0403233	0.000385463	0.00132144	0.0418049	0.184174	2.62979	37.4498	0.103199	1.64247	21.8093
252	0.00057336	0.000129967	0.0399731	0.000385407	0.00131702	0.0416071	0.184747	2.62992	37.4898	0.103585	1.64379	21.8509
253	0.000572835	0.000129519	0.0396262	0.000385351	0.00131262	0.0414104	0.18532	2.63005	37.5294	0.10397	1.6451	21.8923
254	0.000572311	0.000129072	0.0392823	0.000385294	0.00130824	0.041215	0.185892	2.63018	37.5687	0.104355	1.64641	21.9335
255	0.000571789	0.000128627	0.0389415	0.000385237	0.00130387	0.0410207	0.186464	2.63031	37.6076	0.104741	1.64771	21.9745
256	0.000571268	0.000128184	0.0386037	0.00038518	0.00129951	0.0408275	0.187035	2.63044	37.6462	0.105126	1.64901	22.0153
257	0.000570749	0.000127742	0.038269	0.000385122	0.00129517	0.0406356	0.187606	2.63057	37.6845	0.105511	1.65031	22.056
258	0.000570232	0.000127301	0.0379373	0.000385063	0.00129084	0.0404448	0.188176	2.6307	37.7224	0.105896	1.6516	22.0964
259	0.000569716	0.000126863	0.0376085	0.000385004	0.00128653	0.0402551	0.188746	2.63082	37.76	0.106281	1.65289	22.1367
260	0.000569202	0.000126425	0.0372827	0.000384945	0.00128223	0.0400665	0.189315	2.63095	37.7973	0.106666	1.65417	22.1767
261	0.000568689	0.000125989	0.0369598	0.000384886	0.00127794	0.0398791	0.189884	2.63107	37.8343	0.107051	1.65545	22.2166
262	0.000568178	0.000125555	0.0366398	0.000384825	0.00127367	0.0396928	0.190452	2.6312	37.8709	0.107436	1.65672	22.2563
263	0.000567669	0.000125122	0.0363226	0.000384765	0.00126942	0.0395076	0.19102	2.63133	37.9072	0.10782	1.65799	22.2958
264	0.000567161	0.00012469	0.0360083	0.000384704	0.00126518	0.0393235	0.191587	2.63145	37.9432	0.108205	1.65925	22.3351
265	0.000566655	0.000124261	0.0356968	0.000384643	0.00126095	0.0391405	0.192154	2.63157	37.9789	0.10859	1.66051	22.3743
266	0.00056615	0.000123832	0.0353881	0.000384581	0.00125673	0.0389585	0.19272	2.6317	38.0143	0.108974	1.66177	22.4132
267	0.000565646	0.000123405	0.0350821	0.000384518	0.00125253	0.0387777	0.193285	2.63182	38.0494	0.109359	1.66302	22.452
268	0.000565144	0.00012298	0.0347789	0.000384456	0.00124835	0.0385979	0.193851	2.63194	38.0842	0.109743	1.66427	22.4906
269	0.000564644	0.000122556	0.0344784	0.000384393	0.00124418	0.0384192	0.194415	2.63207	38.1187	0.110128	1.66552	22.529
270	0.000564145	0.000122133	0.0341805	0.000384329	0.00124002	0.0382415	0.194979	2.63219	38.1528	0.110512	1.66676	22.5673
271	0.000563648	0.000121712	0.0338854	0.000384265	0.00123588	0.0380649	0.195543	2.63231	38.1867	0.110896	1.66799	22.6053
272	0.000563152	0.000121292	0.0335928	0.000384201	0.00123175	0.0378893	0.196106	2.63243	38.2203	0.111281	1.66922	22.6432
273	0.000562657	0.000120874	0.0333029	0.000384136	0.00122763	0.0377147	0.196669	2.63255	38.2536	0.111665	1.67045	22.6809
274	0.000562164	0.000120457	0.0330156	0.000384071	0.00122353	0.0375411	0.197231	2.63267	38.2866	0.112049	1.67168	22.7185
275	0.000561672	0.000120042	0.0327308	0.000384005	0.00121944	0.0373686	0.197793	2.63279	38.3194	0.112433	1.67289	22.7559
276	0.000561182	0.000119628	0.0324486	0.000383939	0.00121537	0.0371971	0.198354	2.63291	38.3518	0.112817	1.67411	22.7931
277	0.000560693	0.000119216	0.0321689	0.000383872	0.0012113	0.0370266	0.198915	2.63303	38.384	0.113201	1.67532	22.8301
278	0.000560206	0.000118805	0.0318917	0.000383806	0.00120726	0.036857	0.199475	2.63315	38.4159	0.113584	1.67653	22.8669
279	0.00055972	0.000118395	0.0316169	0.000383738	0.00120322	0.0366885	0.200035	2.63327	38.4475	0.113968	1.67773	22.9036
280	0.000559235	0.000117987	0.0313447	0.00038367	0.0011992	0.0365209	0.200594	2.63339	38.4788	0.114352	1.67893	22.9401
281	0.000558752	0.00011758	0.0310748	0.000383602	0.00119519	0.0363543	0.201153	2.6335	38.5099	0.114735	1.68013	22.9765
282	0.00055827	0.000117174	0.0308074	0.000383534	0.0011912	0.0361886	0.201711	2.63362	38.5407	0.115119	1.68132	23.0127
283	0.00055779	0.00011677	0.0305423	0.000383465	0.00118722	0.036024	0.202269	2.63374	38.5713	0.115502	1.6825	23.0487
284	0.000557311	0.000116368	0.0302796	0.000383395	0.00118325	0.0358602	0.202826	2.63386	38.6015	0.115886	1.68369	23.0846
285	0.000556833	0.000115967	0.0300193	0.000383325	0.0011793	0.0356974	0.203383	2.63397	38.6316	0.116269	1.68487	23.1203
286	0.000556357	0.000115567	0.0297612	0.000383255	0.00117536	0.0355356	0.203939	2.63409	38.6613	0.116652	1.68604	23.1558
287	0.000555882	0.000115168	0.0295055	0.000383185	0.00117143	0.0353747	0.204495	2.6342	38.6908	0.117036	1.68721	23.1912
288	0.000555408	0.000114771	0.0292521	0.000383114	0.00116751	0.0352147	0.20505	2.63432	38.7201	0.117419	1.68838	23.2264
289	0.000554935	0.000114375	0.0290009	0.000383042	0.00116361	0.0350556	0.205605	2.63443	38.7491	0.117802	1.68955	23.2615
290	0.000554464	0.000113981	0.0287519	0.00038297	0.00115972	0.0348974	0.20616	2.63455	38.7778	0.118185	1.6907	23.2963
291	0.000553995	0.000113588	0.0285052	0.000382898	0.00115585	0.0347401	0.206714	2.63466	38.8063	0.118568	1.69186	23.3311
292	0.000553526	0.000113196	0.0282607	0.000382825	0.00115199	0.0345838	0.207267	2.63477	38.8346	0.11895	1.69301	23.3657
293	0.000553059	0.000112806	0.0280183	0.000382752	0.00114814	0.0344283	0.20782	2.63488	38.8626	0.119333	1.69416	23.4001
294	0.000552593	0.000112417	0.0277781	0.000382679	0.0011443	0.0342737	0.208373	2.635	38.8904	0.119716	1.69531	23.4344
295	0.000552128	0.00011203	0.0275401	0.000382605	0.00114047	0.03412	0.208925	2.63511	38.9179	0.120098	1.69645	23.4685
296	0.000551665	0.000111643	0.0273041	0.000382531	0.00113666	0.0339671	0.209477	2.63522	38.9452	0.120481	1.69758	23.5025
297	0.000551203	0.000111258	0.0270703	0.000382456	0.00113287	0.0338151	0.210028	2.63533	38.9723	0.120863	1.69872	23.5363
298	0.000550742	0.000110875	0.0268386	0.000382381	0.00112908	0.033664	0.210579	2.63544	38.9992	0.121246	1.69984	23.5699
299	0.000550283	0.000110492	0.0266089	0.000382306	0.00112531	0.0335137	0.211129	2.63555	39.0258	0.121628	1.70097	23.6035
300	0.000549825	0.000110112	0.0263812	0.00038223	0.00112155	0.0333643	0.211679	2.63566	39.0521	0.12201	1.70209	23.6368
301	0.000549368	0.000109732	0.0261556	0.000382154	0.0011178	0.0332157	0.212228	2.63577	39.0783	0.122392	1.70321	23.67
302	0.000548912	0.000109353	0.025932	0.000382078	0.00111406	0.033068	0.212777	2.63588	39.1042	0.122775	1.70432	23.7031
303	0.000548457	0.000108976	0.0257104	0.000382001	0.00111034	0.032921	0.213326	2.63599	39.1299	0.123157	1.70543	23.736
304	0.000548004	0.000108601	0.0254907	0.000381924	0.00110663	0.0327749	0.213874	2.6361	39.1554	0.123538	1.70654	23.7688
305	0.000547552	0.000108226	0.025273	0.000381846	0.00110293	0.0326297	0.214421	2.63621	39.1807	0.12392	1.70764	23.8014
306	0.000547101	0.000107853	0.0250573	0.000381768	0.00109924	0.0324852	0.214968	2.63632	39.2058	0.124302	1.70874	23.8339
307	0.000546652	0.000107481	0.0248434	0.00038169	0.00109557	0.0323415	0.215515	2.63642	39.2306	0.124684	1.70984	23.8663
308	0.000546203	0.000107111	0.0246315	0.000381611	0.00109191	0.0321987	0.216061	2.63653	39.2552	0.125065	1.71093	23.8985
309	0.000545756	0.000106741	0.0244214	0.000381532	0.00108826	0.0320566	0.216607	2.63664	39.2797	0.125447	1.71202	23.9305
310	0.00054531	0.000106373	0.0242133	0.000381452	0.00108462	0.0319153	0.217152	2.63674	39.3039	0.125828	1.7131	23.9624
311	0.000544865	0.000106007	0.0240069	0.000381373	0.001081	0.0317748	0.217697	2.63685	39.3279	0.12621	1.71418	23.9942
312	0.000544422	0.000105641	0.0238024	0.000381292	0.00107738	0.0316351	0.218241	2.63696	39.3517	0.126591	1.71526	24.0258
313	0.00054398	0.000105277	0.0235997	0.000381212	0.00107378	0.0314962	0.218785	2.63706	39.3753	0.126972	1.71633	24.0573
314	0.000543538	0.000104914	0.0233988	0.000381131	0.0010702	0.031358	0.219329	2.63717	39.3987	0.127353	1.7174	24.0887
315	0.000543098	0.000104552	0.0231997	0.00038105	0.00106662	0.0312206	0.219872	2.63727	39.4219	0.127734	1.71847	24.1199
316	0.000542659	0.000104192	0.0230024	0.000380968	0.00106305	0.0310839	0.220415	2.63737	39.4449	0.128115	1.71953	24.151
317	0.000542222	0.000103832	0.0228068	0.000380886	0.0010595	0.030948	0.220957	2.63748	39.4677	0.128496	1.72059	24.1819
318	0.000541785	0.000103474	0.022613	0.000380804	0.00105596	0.0308129	0.221499	2.63758	39.4903	0.128877	1.72165	24.2128
319	0.00054135	0.000103118	0.0224208	0.000380722	0.00105243	0.0306785	0.22204	2.63768	39.5127	0.129258	1.7227	24.2434
320	0.000540916	0.000102762	0.0222304	0.000380639	0.00104891	0.0305448	0.222581	2.63779	39.535	0.129638	1.72375	24.274
321	0.000540483	0.000102408	0.0220417	0.000380555	0.00104541	0.0304118	0.223121	2.63789	39.557	0.130019	1.7248	24.3044
322	0.000540051	0.000102055	0.0218546	0.000380472	0.00104191	0.0302796	0.223661	2.63799	39.5788	0.130399	1.72584	24.3347
323	0.00053962	0.000101703	0.0216692	0.000380388	0.00103843	0.0301481	0.224201	2.63809	39.6005	0.13078	1.72688	24.3648
324	0.00053919	0.000101352	0.0214855	0.000380304	0.00103496	0.0300173	0.22474	2.6382	39.622	0.13116	1.72791	24.3948
325	0.000538762	0.000101003	0.0213034	0.000380219	0.0010315	0.0298873	0.225279	2.6383	39.6433	0.13154	1.72894	24.4247
326	0.000538335	0.000100654	0.0211228	0.000380134	0.00102805	0.0297579	0.225817	2.6384	39.6644	0.131921	1.72997	24.4545
327	0.000537908	0.000100307	0.0209439	0.000380049	0.00102462	0.0296292	0.226355	2.6385	39.6854	0.132301	1.731	24.4841
328	0.000537483	9.99614e-05	0.0207666	0.000379963	0.00102119	0.0295013	0.226893	2.6386	39.7061	0.132681	1.73202	24.5136
329	0.000537059	9.96167e-05	0.0205909	0.000379877	0.00101778	0.029374	0.22743	2.6387	39.7267	0.13306	1.73304	24.543
330	0.000536637	9.92733e-05	0.0204167	0.000379791	0.00101438	0.0292474	0.227966	2.6388	39.7471	0.13344	1.73405	24.5722
331	0.000536215	9.8931e-05	0.020244	0.000379705	0.00101099	0.0291215	0.228503	2.6389	39.7674	0.13382	1.73506	24.6014
332	0.000535794	9.85899e-05	0.0200729	0.000379618	0.00100761	0.0289963	0.229038	2.63899	39.7875	0.1342	1.73607	24.6304
333	0.000535375	9.82499e-05	0.0199033	0.000379531	0.00100424	0.0288717	0.229574	2.63909	39.8074	0.134579	1.73707	24.6592
334	0.000534956	9.79112e-05	0.0197352	0.000379443	0.00100089	0.0287478	0.230109	2.63919	39.8271	0.134959	1.73807	24.688
335	0.000534539	9.75736e-05	0.0195685	0.000379355	0.000997541	0.0286246	0.230643	2.63929	39.8467	0.135338	1.73907	24.7166
336	0.000534123	9.72372e-05	0.0194034	0.000379267	0.000994206	0.0285021	0.231177	2.63938	39.8661	0.135717	1.74007	24.7451
337	0.000533707	9.69019e-05	0.0192397	0.000379179	0.000990883	0.0283801	0.231711	2.63948	39.8853	0.136096	1.74106	24.7735
338	0.000533293	9.65678e-05	0.0190775	0.00037909	0.000987572	0.0282589	0.232244	2.63958	39.9044	0.136475	1.74204	24.8017
339	0.00053288	9.62348e-05	0.0189167	0.000379001	0.000984271	0.0281383	0.232777	2.63967	39.9233	0.136854	1.74303	24.8299
340	0.000532468	9.5903e-05	0.0187573	0.000378912	0.000980981	0.0280183	0.23331	2.63977	39.9421	0.137233	1.74401	24.8579
341	0.000532058	9.55723e-05	0.0185993	0.000378822	0.000977702	0.027899	0.233842	2.63987	39.9607	0.137612	1.74499	24.8858
342	0.000531648	9.52428e-05	0.0184428	0.000378733	0.000974434	0.0277803	0.234374	2.63996	39.9791	0.137991	1.74596	24.9136
343	0.000531239	9.49144e-05	0.0182876	0.000378642	0.000971177	0.0276622	0.234905	2.64006	39.9974	0.13837	1.74693	24.9412
344	0.000530832	9.45872e-05	0.0181338	0.000378552	0.000967931	0.0275448	0.235436	2.64015	40.0155	0.138748	1.7479	24.9688
345	0.000530425	9.4261e-05	0.0179813	0.000378461	0.000964696	0.027428	0.235966	2.64024	40.0335	0.139127	1.74886	24.9962
346	0.000530019	9.3936e-05	0.0178302	0.00037837	0.000961472	0.0273117	0.236496	2.64034	40.0513	0.139505	1.74983	25.0235
347	0.000529615	9.36121e-05	0.0176804	0.000378279	0.000958258	0.0271962	0.237026	2.64043	40.069	0.139883	1.75078	25.0507
348	0.000529212	9.32894e-05	0.017532	0.000378187	0.000955055	0.0270812	0.237555	2.64053	40.0866	0.140261	1.75174	25.0778
349	0.000528809	9.29677e-05	0.0173848	0.000378096	0.000951863	0.0269668	0.238084	2.64062	40.1039	0.140639	1.75269	25.1048
350	0.000528408	9.26472e-05	0.017239	0.000378004	0.000948681	0.026853	0.238612	2.64071	40.1212	0.141017	1.75364	25.1316
351	0.000528007	9.23277e-05	0.0170944	0.000377911	0.00094551	0.0267398	0.23914	2.6408	40.1383	0.141395	1.75459	25.1584
352	0.000527608	9.20094e-05	0.0169512	0.000377819	0.00094235	0.0266272	0.239668	2.6409	40.1552	0.141773	1.75553	25.185
353	0.00052721	9.16921e-05	0.0168091	0.000377726	0.0009392	0.0265152	0.240195	2.64099	40.172	0.142151	1.75647	25.2115
354	0.000526813	9.1376e-05	0.0166684	0.000377632	0.000936061	0.0264038	0.240722	2.64108	40.1887	0.142529	1.7574	25.2379
355	0.000526417	9.10609e-05	0.0165289	0.000377539	0.000932932	0.026293	0.241248	2.64117	40.2052	0.142906	1.75834	25.2642
356	0.000526021	9.0747e-05	0.0163906	0.000377445	0.000929814	0.0261827	0.241774	2.64126	40.2216	0.143284	1.75927	25.2904
357	0.000525627	9.04341e-05	0.0162535	0.000377351	0.000926706	0.026073	0.2423	2.64135	40.2379	0.143661	1.76019	25.3165
358	0.000525234	9.01223e-05	0.0161176	0.000377257	0.000923608	0.0259639	0.242825	2.64144	40.254	0.144038	1.76112	25.3424
359	0.000524842	8.98115e-05	0.015983	0.000377163	0.000920521	0.0258554	0.24335	2.64153	40.27	0.144415	1.76204	25.3683
360	0.000524451	8.95019e-05	0.0158495	0.000377068	0.000917444	0.0257474	0.243874	2.64162	40.2858	0.144792	1.76295	25.394
361	0.000524061	8.91933e-05	0.0157172	0.000376973	0.000914377	0.0256399	0.244398	2.64171	40.3015	0.145169	1.76387	25.4197
362	0.000523672	8.88857e-05	0.0155861	0.000376878	0.000911321	0.025533	0.244922	2.6418	40.3171	0.145546	1.76478	25.4452
363	0.000523284	8.85792e-05	0.0154561	0.000376782	0.000908275	0.0254267	0.245445	2.64189	40.3326	0.145923	1.76569	25.4706
364	0.000522897	8.82738e-05	0.0153272	0.000376687	0.000905239	0.0253209	0.245968	2.64198	40.3479	0.1463	1.76659	25.4959
365	0.000522511	8.79695e-05	0.0151995	0.000376591	0.000902213	0.0252157	0.246491	2.64206	40.3631	0.146676	1.7675	25.5212
366	0.000522126	8.76662e-05	0.015073	0.000376495	0.000899197	0.025111	0.247013	2.64215	40.3782	0.147053	1.76839	25.5463
367	0.000521742	8.73639e-05	0.0149475	0.000376398	0.000896191	0.0250068	0.247535	2.64224	40.3931	0.147429	1.76929	25.5713
368	0.000521358	8.70627e-05	0.0148231	0.000376302	0.000893196	0.0249032	0.248056	2.64233	40.408	0.147805	1.77018	25.5962
369	0.000520976	8.67625e-05	0.0146999	0.000376205	0.00089021	0.0248001	0.248577	2.64241	40.4227	0.148182	1.77107	25.621
370	0.000520595	8.64633e-05	0.0145777	0.000376108	0.000887234	0.0246975	0.249098	2.6425	40.4372	0.148558	1.77196	25.6457
371	0.000520215	8.61652e-05	0.0144566	0.00037601	0.000884269	0.0245955	0.249618	2.64258	40.4517	0.148934	1.77285	25.6703
372	0.000519836	8.58681e-05	0.0143365	0.000375913	0.000881313	0.0244939	0.250138	2.64267	40.466	0.14931	1.77373	25.6948
373	0.000519458	8.5572e-05	0.0142175	0.000375815	0.000878367	0.0243929	0.250657	2.64276	40.4802	0.149686	1.77461	25.7192
374	0.00051908	8.5277e-05	0.0140996	0.000375717	0.000875431	0.0242924	0.251176	2.64284	40.4943	0.150061	1.77548	25.7434
375	0.000518704	8.4983e-05	0.0139827	0.000375619	0.000872504	0.0241924	0.251695	2.64293	40.5083	0.150437	1.77635	25.7676
376	0.000518329	8.46899e-05	0.0138668	0.00037552	0.000869588	0.0240929	0.252213	2.64301	40.5222	0.150812	1.77722	25.7917
377	0.000517954	8.43979e-05	0.0137519	0.000375422	0.000866681	0.0239939	0.252731	2.6431	40.5359	0.151188	1.77809	25.8157
378	0.000517581	8.41069e-05	0.0136381	0.000375323	0.000863784	0.0238955	0.253249	2.64318	40.5496	0.151563	1.77895	25.8396
379	0.000517209	8.38169e-05	0.0135252	0.000375224	0.000860896	0.0237975	0.253766	2.64326	40.5631	0.151938	1.77981	25.8634
380	0.000516837	8.35279e-05	0.0134133	0.000375124	0.000858018	0.0237	0.254283	2.64335	40.5765	0.152313	1.78067	25.8871
381	0.000516467	8.32399e-05	0.0133025	0.000375025	0.00085515	0.023603	0.254799	2.64343	40.5898	0.152688	1.78153	25.9107
382	0.000516097	8.29529e-05	0.0131926	0.000374925	0.000852292	0.0235064	0.255315	2.64351	40.603	0.153063	1.78238	25.9342
383	0.000515728	8.26669e-05	0.0130836	0.000374825	0.000849442	0.0234104	0.255831	2.6436	40.6161	0.153438	1.78323	25.9576
384	0.000515361	8.23819e-05	0.0129756	0.000374725	0.000846603	0.0233148	0.256346	2.64368	40.6291	0.153813	1.78408	25.981
385	0.000514994	8.20978e-05	0.0128686	0.000374625	0.000843773	0.0232198	0.256861	2.64376	40.6419	0.154188	1.78492	26.0042
386	0.000514628	8.18148e-05	0.0127625	0.000374524	0.000840952	0.0231251	0.257376	2.64384	40.6547	0.154562	1.78576	26.0273
387	0.000514263	8.15327e-05	0.0126573	0.000374423	0.000838141	0.023031	0.25789	2.64392	40.6674	0.154937	1.7866	26.0503
388	0.000513899	8.12516e-05	0.012553	0.000374323	0.000835339	0.0229373	0.258404	2.644	40.6799	0.155311	1.78743	26.0733
389	0.000513536	8.09714e-05	0.0124497	0.000374221	0.000832547	0.0228441	0.258918	2.64409	40.6924	0.155685	1.78827	26.0961
390	0.000513174	8.06922e-05	0.0123472	0.00037412	0.000829764	0.0227514	0.259431	2.64417	40.7047	0.156059	1.7891	26.1189
391	0.000512813	8.0414e-05	0.0122457	0.000374019	0.00082699	0.0226591	0.259944	2.64425	40.717	0.156433	1.78992	26.1415
392	0.000512453	8.01367e-05	0.012145	0.000373917	0.000824225	0.0225673	0.260456	2.64433	40.7291	0.156807	1.79075	26.1641
393	0.000512094	7.98604e-05	0.0120453	0.000373815	0.00082147	0.0224759	0.260968	2.64441	40.7411	0.157181	1.79157	26.1866
394	0.000511735	7.95851e-05	0.0119464	0.000373713	0.000818724	0.022385	0.26148	2.64449	40.7531	0.157555	1.79239	26.2089
395	0.000511378	7.93107e-05	0.0118483	0.000373611	0.000815987	0.0222945	0.261991	2.64457	40.7649	0.157928	1.7932	26.2312
396	0.000511021	7.90372e-05	0.0117511	0.000373508	0.000813259	0.0222045	0.262502	2.64464	40.7767	0.158302	1.79402	26.2534
397	0.000510665	7.87647e-05	0.0116548	0.000373406	0.00081054	0.0221149	0.263013	2.64472	40.7883	0.158675	1.79483	26.2756
398	0.000510311	7.84931e-05	0.0115593	0.000373303	0.000807831	0.0220258	0.263523	2.6448	40.7999	0.159049	1.79564	26.2976
399	0.000509957	7.82225e-05	0.0114647	0.0003732	0.00080513	0.0219371	0.264033	2.64488	40.8114	0.159422	1.79644	26.3195
400	0.000509604	7.79528e-05	0.0113709	0.000373097	0.000802438	0.0218488	0.264543	2.64496	40.8227	0.159795	1.79724	26.3414
401	0.000509252	7.7684e-05	0.0112778	0.000372994	0.000799756	0.021761	0.265052	2.64504	40.834	0.160168	1.79804	26.3631
402	0.000508901	7.74161e-05	0.0111856	0.00037289	0.000797082	0.0216736	0.265561	2.64511	40.8452	0.160541	1.79884	26.3848
403	0.00050855	7.71492e-05	0.0110943	0.000372787	0.000794417	0.0215866	0.26607	2.64519	40.8563	0.160913	1.79963	26.4064
404	0.000508201	7.68832e-05	0.0110037	0.000372683	0.000791762	0.0215	0.266578	2.64527	40.8673	0.161286	1.80043	26.4279
405	0.000507853	7.66181e-05	0.0109139	0.000372579	0.000789115	0.0214139	0.267086	2.64534	40.8782	0.161659	1.80122	26.4493
406	0.000507505	7.6354e-05	0.0108248	0.000372475	0.000786477	0.0213282	0.267593	2.64542	40.889	0.162031	1.802	26.4706
407	0.000507158	7.60907e-05	0.0107366	0.000372371	0.000783847	0.0212428	0.2681	2.6455	40.8998	0.162404	1.80279	26.4919
408	0.000506812	7.58283e-05	0.0106491	0.000372267	0.000781227	0.021158	0.268607	2.64557	40.9104	0.162776	1.80357	26.513
409	0.000506467	7.55669e-05	0.0105624	0.000372162	0.000778615	0.0210735	0.269114	2.64565	40.921	0.163148	1.80435	26.5341
410	0.000506123	7.53063e-05	0.0104765	0.000372057	0.000776012	0.0209894	0.26962	2.64572	40.9315	0.16352	1.80512	26.5551
411	0.00050578	7.50467e-05	0.0103913	0.000371952	0.000773418	0.0209057	0.270126	2.6458	40.9419	0.163892	1.80589	26.576
412	0.000505438	7.47879e-05	0.0103068	0.000371847	0.000770832	0.0208225	0.270631	2.64587	40.9522	0.164264	1.80667	26.5968
413	0.000505096	7.45301e-05	0.0102231	0.000371742	0.000768255	0.0207396	0.271136	2.64595	40.9624	0.164636	1.80743	26.6176
414	0.000504756	7.42731e-05	0.0101401	0.000371637	0.000765687	0.0206571	0.271641	2.64602	40.9725	0.165007	1.8082	26.6382
415	0.000504416	7.4017e-05	0.0100578	0.000371532	0.000763127	0.020575	0.272145	2.6461	40.9826	0.165379	1.80896	26.6588
416	0.000504077	7.37618e-05	0.00997622	0.000371426	0.000760576	0.0204934	0.272649	2.64617	40.9926	0.16575	1.80972	26.6793
417	0.000503739	7.35075e-05	0.00989536	0.00037132	0.000758033	0.0204121	0.273153	2.64624	41.0025	0.166122	1.81048	26.6997
418	0.000503402	7.3254e-05	0.00981521	0.000371214	0.000755499	0.0203312	0.273656	2.64632	41.0123	0.166493	1.81124	26.72
419	0.000503066	7.30014e-05	0.00973576	0.000371108	0.000752973	0.0202507	0.27416	2.64639	41.022	0.166864	1.81199	26.7403
420	0.000502731	7.27497e-05	0.009657	0.000371002	0.000750455	0.0201705	0.274662	2.64646	41.0317	0.167235	1.81274	26.7605
421	0.000502396	7.24989e-05	0.00957892	0.000370896	0.000747946	0.0200908	0.275165	2.64653	41.0412	0.167606	1.81349	26.7806
422	0.000502062	7.22489e-05	0.00950152	0.00037079	0.000745446	0.0200114	0.275667	2.64661	41.0507	0.167977	1.81423	26.8006
423	0.000501729	7.19998e-05	0.00942479	0.000370683	0.000742954	0.0199324	0.276168	2.64668	41.0602	0.168347	1.81498	26.8205
424	0.000501397	7.17516e-05	0.00934873	0.000370576	0.00074047	0.0198538	0.27667	2.64675	41.0695	0.168718	1.81572	26.8403
425	0.000501066	7.15042e-05	0.00927332	0.00037047	0.000737994	0.0197756	0.277171	2.64682	41.0788	0.169088	1.81646	26.8601
426	0.000500736	7.12576e-05	0.00919858	0.000370363	0.000735527	0.0196977	0.277672	2.64689	41.088	0.169459	1.81719	26.8798
427	0.000500406	7.10119e-05	0.00912448	0.000370256	0.000733068	0.0196202	0.278172	2.64696	41.0971	0.169829	1.81792	26.8994
428	0.000500078	7.07671e-05	0.00905102	0.000370149	0.000730617	0.019543	0.278672	2.64704	41.1062	0.170199	1.81865	26.919
429	0.00049975	7.05231e-05	0.0089782	0.000370041	0.000728174	0.0194662	0.279172	2.64711	41.1151	0.170569	1.81938	26.9385
430	0.000499423	7.02799e-05	0.00890601	0.000369934	0.000725739	0.0193898	0.279671	2.64718	41.1241	0.170939	1.82011	26.9578
431	0.000499097	7.00376e-05	0.00883445	0.000369826	0.000723313	0.0193138	0.28017	2.64725	41.1329	0.171309	1.82083	26.9772
432	0.000498771	6.97961e-05	0.0087635	0.000369719	0.000720895	0.0192381	0.280669	2.64732	41.1416	0.171679	1.82155	26.9964
433	0.000498447	6.95555e-05	0.00869317	0.000369611	0.000718484	0.0191627	0.281168	2.64739	41.1503	0.172048	1.82227	27.0156
434	0.000498123	6.93156e-05	0.00862345	0.000369503	0.000716082	0.0190877	0.281666	2.64745	41.159	0.172418	1.82299	27.0346
435	0.0004978	6.90766e-05	0.00855433	0.000369395	0.000713688	0.0190131	0.282164	2.64752	41.1675	0.172787	1.8237	27.0537
436	0.000497478	6.88385e-05	0.00848581	0.000369287	0.000711302	0.0189388	0.282661	2.64759	41.176	0.173156	1.82441	27.0726
437	0.000497157	6.86011e-05	0.00841789	0.000369179	0.000708924	0.0188648	0.283158	2.64766	41.1844	0.173526	1.82512	27.0915
438	0.000496837	6.83646e-05	0.00835055	0.000369071	0.000706554	0.0187912	0.283655	2.64773	41.1928	0.173895	1.82583	27.1103
439	0.000496517	6.81289e-05	0.00828379	0.000368962	0.000704191	0.018718	0.284152	2.6478	41.2011	0.174264	1.82653	27.129
440	0.000496198	6.7894e-05	0.00821761	0.000368854	0.000701837	0.018645	0.284648	2.64787	41.2093	0.174632	1.82723	27.1476
441	0.00049588	6.76599e-05	0.008152	0.000368745	0.00069949	0.0185724	0.285144	2.64793	41.2174	0.175001	1.82793	27.1662
442	0.000495563	6.74266e-05	0.00808696	0.000368637	0.000697151	0.0185002	0.285639	2.648	41.2255	0.17537	1.82863	27.1847
443	0.000495247	6.71941e-05	0.00802248	0.000368528	0.000694821	0.0184283	0.286134	2.64807	41.2335	0.175738	1.82932	27.2031
444	0.000494931	6.69624e-05	0.00795856	0.000368419	0.000692497	0.0183567	0.286629	2.64813	41.2415	0.176107	1.83002	27.2215
445	0.000494617	6.67315e-05	0.00789518	0.00036831	0.000690182	0.0182854	0.287124	2.6482	41.2494	0.176475	1.83071	27.2398
446	0.000494303	6.65014e-05	0.00783236	0.000368201	0.000687874	0.0182145	0.287618	2.64827	41.2572	0.176843	1.8314	27.258
447	0.00049399	6.62722e-05	0.00777007	0.000368092	0.000685574	0.0181439	0.288112	2.64833	41.265	0.177211	1.83208	27.2761
448	0.000493677	6.60436e-05	0.00770833	0.000367982	0.000683282	0.0180737	0.288606	2.6484	41.2727	0.177579	1.83276	27.2942
449	0.000493366	6.58159e-05	0.00764711	0.000367873	0.000680998	0.0180037	0.289099	2.64847	41.2803	0.177947	1.83345	27.3122
450	0.000493055	6.5589e-05	0.00758642	0.000367764	0.000678721	0.0179341	0.289592	2.64853	41.2879	0.178315	1.83412	27.3301
451	0.000492745	6.53629e-05	0.00752626	0.000367654	0.000676451	0.0178648	0.290085	2.6486	41.2955	0.178683	1.8348	27.348
452	0.000492436	6.51375e-05	0.00746661	0.000367544	0.000674189	0.0177958	0.290578	2.64866	41.3029	0.17905	1.83547	27.3658
453	0.000492127	6.49129e-05	0.00740748	0.000367435	0.000671935	0.0177271	0.29107	2.64873	41.3103	0.179418	1.83615	27.3835
454	0.00049182	6.46891e-05	0.00734885	0.000367325	0.000669689	0.0176587	0.291561	2.64879	41.3177	0.179785	1.83682	27.4012
455	0.000491513	6.4466e-05	0.00729073	0.000367215	0.000667449	0.0175907	0.292053	2.64886	41.325	0.180152	1.83748	27.4188
456	0.000491207	6.42438e-05	0.00723311	0.000367105	0.000665218	0.0175229	0.292544	2.64892	41.3322	0.180519	1.83815	27.4363
457	0.000490901	6.40223e-05	0.00717599	0.000366995	0.000662993	0.0174555	0.293035	2.64898	41.3394	0.180886	1.83881	27.4537
458	0.000490597	6.38015e-05	0.00711935	0.000366885	0.000660777	0.0173884	0.293526	2.64905	41.3465	0.181253	1.83947	27.4711
459	0.000490293	6.35815e-05	0.0070632	0.000366775	0.000658567	0.0173215	0.294016	2.64911	41.3536	0.18162	1.84013	27.4885
460	0.00048999	6.33623e-05	0.00700754	0.000366665	0.000656365	0.017255	0.294506	2.64918	41.3606	0.181987	1.84079	27.5057
461	0.000489688	6.31438e-05	0.00695235	0.000366554	0.00065417	0.0171888	0.294996	2.64924	41.3675	0.182353	1.84144	27.5229
462	0.000489386	6.29261e-05	0.00689764	0.000366444	0.000651983	0.0171229	0.295485	2.6493	41.3744	0.18272	1.84209	27.54
463	0.000489086	6.27091e-05	0.00684339	0.000366333	0.000649803	0.0170573	0.295974	2.64936	41.3813	0.183086	1.84274	27.5571
464	0.000488786	6.24929e-05	0.00678961	0.000366223	0.00064763	0.0169919	0.296463	2.64943	41.3881	0.183452	1.84339	27.5741
465	0.000488487	6.22775e-05	0.00673629	0.000366112	0.000645465	0.0169269	0.296951	2.64949	41.3948	0.183818	1.84404	27.591
466	0.000488188	6.20627e-05	0.00668343	0.000366002	0.000643306	0.0168622	0.29744	2.64955	41.4015	0.184184	1.84468	27.6079
467	0.000487891	6.18487e-05	0.00663102	0.000365891	0.000641155	0.0167977	0.297927	2.64961	41.4081	0.18455	1.84532	27.6247
468	0.000487594	6.16355e-05	0.00657906	0.00036578	0.000639011	0.0167335	0.298415	2.64967	41.4147	0.184916	1.84596	27.6414
469	0.000487298	6.1423e-05	0.00652755	0.000365669	0.000636875	0.0166697	0.298902	2.64974	41.4212	0.185282	1.8466	27.6581
470	0.000487002	6.12112e-05	0.00647647	0.000365558	0.000634745	0.0166061	0.299389	2.6498	41.4277	0.185647	1.84723	27.6747
471	0.000486708	6.10001e-05	0.00642584	0.000365448	0.000632623	0.0165428	0.299876	2.64986	41.4341	0.186013	1.84786	27.6912
472	0.000486414	6.07898e-05	0.00637563	0.000365337	0.000630507	0.0164798	0.300362	2.64992	41.4405	0.186378	1.84849	27.7077
473	0.000486121	6.05802e-05	0.00632586	0.000365225	0.000628399	0.016417	0.300849	2.64998	41.4468	0.186743	1.84912	27.7241
474	0.000485828	6.03713e-05	0.00627651	0.000365114	0.000626298	0.0163546	0.301334	2.65004	41.4531	0.187108	1.84975	27.7405
475	0.000485536	6.01632e-05	0.00622758	0.000365003	0.000624204	0.0162924	0.30182	2.6501	41.4593	0.187473	1.85037	27.7568
476	0.000485246	5.99557e-05	0.00617907	0.000364892	0.000622116	0.0162305	0.302305	2.65016	41.4655	0.187838	1.851	27.773
477	0.000484955	5.9749e-05	0.00613098	0.000364781	0.000620036	0.0161688	0.30279	2.65022	41.4716	0.188203	1.85162	27.7891
478	0.000484666	5.9543e-05	0.00608329	0.000364669	0.000617963	0.0161075	0.303275	2.65028	41.4777	0.188568	1.85223	27.8053
479	0.000484377	5.93377e-05	0.00603601	0.000364558	0.000615896	0.0160464	0.303759	2.65034	41.4838	0.188932	1.85285	27.8213
480	0.000484089	5.91331e-05	0.00598914	0.000364446	0.000613837	0.0159856	0.304243	2.6504	41.4897	0.189297	1.85346	27.8373
481	0.000483802	5.89292e-05	0.00594266	0.000364335	0.000611784	0.015925	0.304727	2.65046	41.4957	0.189661	1.85408	27.8532
482	0.000483515	5.8726e-05	0.00589658	0.000364223	0.000609738	0.0158647	0.305211	2.65052	41.5016	0.190025	1.85469	27.8691
483	0.00048323	5.85236e-05	0.0058509	0.000364112	0.000607699	0.0158047	0.305694	2.65057	41.5074	0.190389	1.85529	27.8849
484	0.000482945	5.83218e-05	0.0058056	0.000364	0.000605667	0.015745	0.306177	2.65063	41.5132	0.190753	1.8559	27.9006
485	0.00048266	5.81207e-05	0.00576069	0.000363889	0.000603642	0.0156855	0.306659	2.65069	41.519	0.191117	1.8565	27.9163
486	0.000482377	5.79203e-05	0.00571616	0.000363777	0.000601623	0.0156263	0.307142	2.65075	41.5247	0.191481	1.8571	27.9319
487	0.000482094	5.77206e-05	0.00567201	0.000363665	0.000599612	0.0155673	0.307624	2.65081	41.5304	0.191845	1.8577	27.9475
488	0.000481811	5.75216e-05	0.00562823	0.000363554	0.000597607	0.0155086	0.308106	2.65086	41.536	0.192208	1.8583	27.963
489	0.00048153	5.73232e-05	0.00558483	0.000363442	0.000595608	0.0154501	0.308587	2.65092	41.5416	0.192572	1.8589	27.9785
490	0.000481249	5.71256e-05	0.00554179	0.00036333	0.000593616	0.0153919	0.309069	2.65098	41.5471	0.192935	1.85949	27.9939
491	0.000480969	5.69286e-05	0.00549912	0.000363218	0.000591631	0.015334	0.309549	2.65103	41.5526	0.193298	1.86008	28.0092
492	0.00048069	5.67323e-05	0.00545682	0.000363106	0.000589653	0.0152763	0.31003	2.65109	41.5581	0.193661	1.86067	28.0245
493	0.000480411	5.65367e-05	0.00541487	0.000362994	0.000587681	0.0152189	0.310511	2.65115	41.5635	0.194024	1.86126	28.0397
494	0.000480133	5.63418e-05	0.00537328	0.000362882	0.000585716	0.0151617	0.310991	2.6512	41.5689	0.194387	1.86184	28.0548
495	0.000479856	5.61475e-05	0.00533204	0.00036277	0.000583757	0.0151048	0.311471	2.65126	41.5742	0.19475	1.86243	28.07
496	0.000479579	5.59539e-05	0.00529115	0.000362658	0.000581805	0.0150481	0.31195	2.65132	41.5795	0.195113	1.86301	28.085
497	0.000479304	5.5761e-05	0.00525061	0.000362546	0.000579859	0.0149916	0.312429	2.65137	41.5848	0.195475	1.86359	28.1
498	0.000479029	5.55687e-05	0.00521041	0.000362434	0.00057792	0.0149354	0.312908	2.65143	41.59	0.195838	1.86417	28.1149
499	0.000478754	5.53771e-05	0.00517055	0.000362322	0.000575988	0.0148795	0.313387	2.65148	41.5951	0.1962	1.86474	28.1298
500	0.00047848	5.51862e-05	0.00513103	0.00036221	0.000574062	0.0148238	0.313866	2.65154	41.6003	0.196562	1.86532	28.1446

## Sheet: Fig.2
	Conversion ratio based on RF		Conversion ratio based on TC
Year	C-seq vs CH4 (kt/t)	C-seq vs N2O (kt/t)	C-seq vs CH4 (kt/t)	C-seq vs N2O (kt/t)
0	0	0	0	0
1	0.117464	0.209852	0.117464	0.209852
2	0.241908	0.448368	0.187942	0.344933
3	0.37072	0.712375	0.266002	0.50186
4	0.501397	0.998231	0.351065	0.681239
5	0.631731	1.30223	0.442261	0.883046
6	0.759908	1.62089	0.538485	1.10662
7	0.88454	1.95115	0.638468	1.35076
8	1.00464	2.2904	0.740865	1.61376
9	1.11957	2.63655	0.844344	1.89364
10	1.22898	2.98795	0.947658	2.18822
11	1.33275	3.34337	1.0497	2.49533
12	1.4309	3.70189	1.14955	2.81284
13	1.5236	4.06284	1.24647	3.13882
14	1.61107	4.42576	1.33991	3.47156
15	1.69357	4.79036	1.42951	3.8096
16	1.77142	5.15642	1.51506	4.15171
17	1.84489	5.52381	1.59646	4.49692
18	1.91431	5.89247	1.67372	4.84445
19	1.97994	6.26233	1.74693	5.19369
20	2.04208	6.63338	1.81623	5.54419
21	2.10097	7.00559	1.88178	5.8956
22	2.15685	7.37895	1.94379	6.24768
23	2.20995	7.75343	2.00246	6.60023
24	2.26047	8.12901	2.05801	6.95311
25	2.3086	8.50566	2.11062	7.30624
26	2.3545	8.88334	2.16052	7.65952
27	2.39835	9.262	2.20787	8.01289
28	2.44027	9.64159	2.25286	8.36631
29	2.48041	10.0221	2.29567	8.71971
30	2.51888	10.4033	2.33643	9.07306
31	2.55581	10.7854	2.3753	9.42631
32	2.59128	11.1681	2.41242	9.7794
33	2.62539	11.5514	2.44789	10.1323
34	2.65824	11.9352	2.48183	10.4849
35	2.6899	12.3195	2.51436	10.8372
36	2.72045	12.7041	2.54556	11.1892
37	2.74995	13.089	2.57552	11.5407
38	2.77847	13.4741	2.60432	11.8917
39	2.80606	13.8593	2.63204	12.2422
40	2.83279	14.2446	2.65875	12.5921
41	2.85869	14.6299	2.6845	12.9413
42	2.88381	15.015	2.70936	13.2897
43	2.90821	15.3999	2.73338	13.6374
44	2.93192	15.7846	2.75662	13.9843
45	2.95497	16.1689	2.77911	14.3302
46	2.9774	16.5528	2.8009	14.6752
47	2.99924	16.9362	2.82204	15.0192
48	3.02053	17.319	2.84255	15.3621
49	3.04128	17.7012	2.86247	15.7039
50	3.06153	18.0827	2.88184	16.0445
51	3.08131	18.4634	2.90067	16.3839
52	3.10062	18.8434	2.91901	16.722
53	3.1195	19.2224	2.93687	17.0589
54	3.13796	19.6005	2.95428	17.3944
55	3.15602	19.9776	2.97127	17.7285
56	3.1737	20.3536	2.98784	18.0612
57	3.19102	20.7286	3.00403	18.3924
58	3.20798	21.1023	3.01984	18.7221
59	3.22461	21.4749	3.03531	19.0504
60	3.24092	21.8463	3.05043	19.377
61	3.25692	22.2163	3.06523	19.7021
62	3.27262	22.585	3.07972	20.0256
63	3.28803	22.9523	3.09391	20.3474
64	3.30316	23.3182	3.10782	20.6676
65	3.31803	23.6827	3.12146	20.9861
66	3.33264	24.0457	3.13483	21.3029
67	3.347	24.4071	3.14795	21.618
68	3.36112	24.767	3.16083	21.9314
69	3.375	25.1253	3.17348	22.243
70	3.38866	25.482	3.1859	22.5529
71	3.4021	25.8371	3.1981	22.861
72	3.41533	26.1905	3.2101	23.1673
73	3.42835	26.5423	3.22189	23.4718
74	3.44117	26.8923	3.23349	23.7745
75	3.4538	27.2406	3.24489	24.0754
76	3.46624	27.5872	3.25612	24.3745
77	3.4785	27.9319	3.26716	24.6718
78	3.49058	28.275	3.27804	24.9672
79	3.50248	28.6162	3.28875	25.2608
80	3.51422	28.9556	3.29929	25.5526
81	3.52579	29.2932	3.30969	25.8426
82	3.5372	29.629	3.31992	26.1307
83	3.54845	29.9629	3.33002	26.417
84	3.55955	30.295	3.33996	26.7015
85	3.5705	30.6252	3.34977	26.9842
86	3.58131	30.9535	3.35945	27.265
87	3.59198	31.28	3.36899	27.544
88	3.60251	31.6046	3.3784	27.8212
89	3.6129	31.9273	3.38769	28.0966
90	3.62316	32.2482	3.39686	28.3702
91	3.6333	32.5671	3.40591	28.642
92	3.6433	32.8842	3.41484	28.912
93	3.65319	33.1994	3.42366	29.1803
94	3.66295	33.5127	3.43238	29.4467
95	3.6726	33.8241	3.44098	29.7114
96	3.68213	34.1336	3.44949	29.9743
97	3.69155	34.4412	3.45789	30.2355
98	3.70087	34.747	3.46619	30.495
99	3.71007	35.0509	3.47439	30.7527
100	3.71917	35.3529	3.48251	31.0087
101	3.72817	35.653	3.49053	31.263
102	3.73707	35.9513	3.49846	31.5157
103	3.74586	36.2477	3.5063	31.7666
104	3.75457	36.5423	3.51406	32.0158
105	3.76318	36.835	3.52173	32.2634
106	3.7717	37.1259	3.52932	32.5094
107	3.78013	37.4149	3.53684	32.7537
108	3.78847	37.7022	3.54427	32.9963
109	3.79672	37.9876	3.55163	33.2374
110	3.80489	38.2712	3.55892	33.4769
111	3.81298	38.553	3.56613	33.7147
112	3.82099	38.833	3.57328	33.9511
113	3.82892	39.1112	3.58035	34.1858
114	3.83678	39.3877	3.58736	34.419
115	3.84455	39.6624	3.5943	34.6506
116	3.85226	39.9353	3.60118	34.8808
117	3.85989	40.2066	3.60799	35.1094
118	3.86745	40.476	3.61474	35.3365
119	3.87495	40.7438	3.62144	35.5621
120	3.88237	41.0098	3.62807	35.7863
121	3.88973	41.2742	3.63465	36.009
122	3.89703	41.5369	3.64117	36.2303
123	3.90426	41.7979	3.64763	36.4501
124	3.91143	42.0572	3.65405	36.6685
125	3.91854	42.3149	3.66041	36.8855
126	3.92559	42.5709	3.66672	37.1012
127	3.93258	42.8253	3.67297	37.3154
128	3.93952	43.0781	3.67918	37.5283
129	3.9464	43.3293	3.68535	37.7398
130	3.95322	43.5789	3.69146	37.95
131	3.96	43.8269	3.69753	38.1588
132	3.96672	44.0734	3.70356	38.3664
133	3.97339	44.3183	3.70954	38.5726
134	3.98001	44.5616	3.71547	38.7776
135	3.98658	44.8034	3.72137	38.9813
136	3.99311	45.0437	3.72723	39.1837
137	3.99958	45.2825	3.73304	39.3848
138	4.00602	45.5198	3.73882	39.5848
139	4.0124	45.7556	3.74456	39.7835
140	4.01875	45.9899	3.75026	39.981
141	4.02505	46.2228	3.75592	40.1773
142	4.03131	46.4542	3.76155	40.3724
143	4.03753	46.6842	3.76714	40.5663
144	4.04371	46.9128	3.7727	40.7591
145	4.04985	47.1399	3.77823	40.9507
146	4.05595	47.3657	3.78372	41.1412
147	4.06202	47.5901	3.78918	41.3305
148	4.06804	47.8131	3.79461	41.5187
149	4.07404	48.0347	3.80001	41.7058
150	4.07999	48.255	3.80538	41.8919
151	4.08592	48.4739	3.81072	42.0768
152	4.09181	48.6915	3.81603	42.2607
153	4.09766	48.9078	3.82131	42.4435
154	4.10349	49.1228	3.82656	42.6252
155	4.10928	49.3365	3.83179	42.8059
156	4.11504	49.5489	3.83699	42.9856
157	4.12077	49.76	3.84217	43.1643
158	4.12648	49.9699	3.84732	43.3419
159	4.13215	50.1785	3.85244	43.5186
160	4.1378	50.3859	3.85754	43.6943
161	4.14341	50.5921	3.86262	43.869
162	4.14901	50.7971	3.86767	44.0427
163	4.15457	51.0008	3.8727	44.2155
164	4.16011	51.2033	3.87771	44.3873
165	4.16562	51.4047	3.88269	44.5582
166	4.17111	51.6049	3.88766	44.7281
167	4.17657	51.8039	3.8926	44.8972
168	4.18201	52.0018	3.89753	45.0653
169	4.18743	52.1986	3.90243	45.2325
170	4.19282	52.3942	3.90731	45.3989
171	4.1982	52.5886	3.91218	45.5643
172	4.20355	52.782	3.91702	45.7289
173	4.20887	52.9743	3.92185	45.8926
174	4.21418	53.1655	3.92665	46.0555
175	4.21947	53.3556	3.93144	46.2175
176	4.22473	53.5446	3.93622	46.3787
177	4.22998	53.7326	3.94097	46.539
178	4.23521	53.9195	3.94571	46.6985
179	4.24042	54.1053	3.95043	46.8573
180	4.24561	54.2902	3.95514	47.0152
181	4.25078	54.474	3.95983	47.1723
182	4.25593	54.6568	3.9645	47.3286
183	4.26107	54.8386	3.96916	47.4841
184	4.26619	55.0193	3.9738	47.6389
185	4.27129	55.1991	3.97843	47.7929
186	4.27638	55.378	3.98305	47.9461
187	4.28145	55.5558	3.98765	48.0986
188	4.2865	55.7327	3.99223	48.2504
189	4.29154	55.9086	3.99681	48.4014
190	4.29656	56.0836	4.00137	48.5517
191	4.30157	56.2577	4.00591	48.7012
192	4.30656	56.4308	4.01044	48.8501
193	4.31154	56.603	4.01496	48.9982
194	4.31651	56.7743	4.01947	49.1457
195	4.32146	56.9447	4.02397	49.2924
196	4.3264	57.1142	4.02845	49.4385
197	4.33132	57.2828	4.03292	49.5839
198	4.33623	57.4505	4.03738	49.7286
199	4.34113	57.6173	4.04183	49.8726
200	4.34602	57.7833	4.04627	50.016
201	4.35089	57.9484	4.05069	50.1587
202	4.35575	58.1127	4.05511	50.3008
203	4.3606	58.2761	4.05951	50.4422
204	4.36544	58.4387	4.06391	50.583
205	4.37027	58.6005	4.06829	50.7232
206	4.37508	58.7614	4.07267	50.8627
207	4.37988	58.9216	4.07703	51.0016
208	4.38468	59.0809	4.08138	51.14
209	4.38946	59.2394	4.08573	51.2777
210	4.39423	59.3971	4.09006	51.4148
211	4.39899	59.5541	4.09439	51.5513
212	4.40374	59.7103	4.0987	51.6872
213	4.40848	59.8656	4.10301	51.8225
214	4.41321	60.0203	4.10731	51.9573
215	4.41793	60.1741	4.1116	52.0914
216	4.42264	60.3272	4.11588	52.225
217	4.42734	60.4796	4.12015	52.3581
218	4.43204	60.6312	4.12441	52.4906
219	4.43672	60.7821	4.12867	52.6225
220	4.44139	60.9322	4.13291	52.7539
221	4.44606	61.0817	4.13715	52.8847
222	4.45071	61.2304	4.14138	53.015
223	4.45536	61.3784	4.1456	53.1448
224	4.46	61.5257	4.14982	53.274
225	4.46463	61.6723	4.15403	53.4028
226	4.46926	61.8182	4.15823	53.5309
227	4.47387	61.9634	4.16242	53.6586
228	4.47848	62.108	4.1666	53.7858
229	4.48307	62.2518	4.17078	53.9125
230	4.48766	62.395	4.17495	54.0386
231	4.49225	62.5376	4.17912	54.1643
232	4.49682	62.6794	4.18327	54.2895
233	4.50139	62.8206	4.18742	54.4141
234	4.50595	62.9612	4.19157	54.5383
235	4.5105	63.1011	4.1957	54.662
236	4.51505	63.2404	4.19983	54.7853
237	4.51959	63.379	4.20396	54.9081
238	4.52412	63.5171	4.20807	55.0304
239	4.52864	63.6544	4.21218	55.1522
240	4.53316	63.7912	4.21629	55.2736
241	4.53767	63.9274	4.22039	55.3945
242	4.54218	64.0629	4.22448	55.515
243	4.54667	64.1979	4.22856	55.635
244	4.55116	64.3322	4.23264	55.7546
245	4.55565	64.466	4.23672	55.8737
246	4.56013	64.5992	4.24078	55.9924
247	4.5646	64.7317	4.24485	56.1106
248	4.56906	64.8637	4.2489	56.2285
249	4.57352	64.9952	4.25295	56.3459
250	4.57797	65.126	4.257	56.4629
251	4.58242	65.2563	4.26104	56.5794
252	4.58686	65.386	4.26507	56.6956
253	4.5913	65.5152	4.2691	56.8113
254	4.59572	65.6438	4.27312	56.9266
255	4.60015	65.7718	4.27714	57.0415
256	4.60456	65.8994	4.28115	57.156
257	4.60897	66.0263	4.28516	57.2702
258	4.61338	66.1528	4.28916	57.3839
259	4.61778	66.2787	4.29316	57.4972
260	4.62217	66.404	4.29715	57.6101
261	4.62656	66.5289	4.30114	57.7227
262	4.63094	66.6532	4.30512	57.8348
263	4.63532	66.777	4.3091	57.9466
264	4.63969	66.9003	4.31307	58.058
265	4.64405	67.0231	4.31703	58.169
266	4.64841	67.1454	4.321	58.2797
267	4.65277	67.2671	4.32495	58.39
268	4.65712	67.3884	4.3289	58.4999
269	4.66146	67.5092	4.33285	58.6094
270	4.6658	67.6295	4.3368	58.7186
271	4.67014	67.7493	4.34073	58.8275
272	4.67446	67.8686	4.34467	58.9359
273	4.67879	67.9875	4.3486	59.0441
274	4.68311	68.1058	4.35252	59.1518
275	4.68742	68.2237	4.35644	59.2593
276	4.69173	68.3411	4.36036	59.3664
277	4.69603	68.4581	4.36427	59.4731
278	4.70033	68.5746	4.36817	59.5795
279	4.70462	68.6906	4.37207	59.6856
280	4.70891	68.8062	4.37597	59.7913
281	4.71319	68.9213	4.37987	59.8967
282	4.71747	69.036	4.38375	60.0017
283	4.72174	69.1502	4.38764	60.1065
284	4.72601	69.264	4.39152	60.2109
285	4.73027	69.3773	4.3954	60.315
286	4.73453	69.4902	4.39927	60.4188
287	4.73878	69.6027	4.40314	60.5222
288	4.74303	69.7147	4.407	60.6254
289	4.74728	69.8263	4.41086	60.7282
290	4.75151	69.9375	4.41472	60.8307
291	4.75575	70.0482	4.41857	60.9329
292	4.75998	70.1586	4.42241	61.0348
293	4.7642	70.2685	4.42626	61.1364
294	4.76842	70.378	4.4301	61.2377
295	4.77264	70.4871	4.43393	61.3387
296	4.77685	70.5958	4.43776	61.4394
297	4.78105	70.7041	4.44159	61.5398
298	4.78526	70.812	4.44542	61.6399
299	4.78945	70.9194	4.44923	61.7397
300	4.79364	71.0265	4.45305	61.8392
301	4.79783	71.1332	4.45686	61.9384
302	4.80201	71.2395	4.46067	62.0374
303	4.80619	71.3454	4.46447	62.136
304	4.81037	71.451	4.46828	62.2344
305	4.81453	71.5561	4.47207	62.3325
306	4.8187	71.6609	4.47586	62.4304
307	4.82286	71.7653	4.47965	62.5279
308	4.82701	71.8693	4.48344	62.6252
309	4.83116	71.9729	4.48722	62.7222
310	4.83531	72.0762	4.491	62.8189
311	4.83945	72.1791	4.49477	62.9154
312	4.84359	72.2816	4.49854	63.0116
313	4.84772	72.3838	4.50231	63.1075
314	4.85185	72.4856	4.50607	63.2032
315	4.85597	72.587	4.50983	63.2986
316	4.86009	72.6881	4.51359	63.3937
317	4.86421	72.7888	4.51734	63.4886
318	4.86832	72.8892	4.52109	63.5832
319	4.87242	72.9892	4.52484	63.6776
320	4.87652	73.0889	4.52858	63.7717
321	4.88062	73.1883	4.53231	63.8656
322	4.88471	73.2873	4.53605	63.9592
323	4.8888	73.3859	4.53978	64.0526
324	4.89288	73.4842	4.54351	64.1457
325	4.89696	73.5822	4.54723	64.2386
326	4.90103	73.6799	4.55095	64.3312
327	4.9051	73.7772	4.55467	64.4236
328	4.90917	73.8742	4.55838	64.5158
329	4.91323	73.9708	4.56209	64.6077
330	4.91729	74.0672	4.5658	64.6993
331	4.92134	74.1632	4.5695	64.7908
332	4.92539	74.2589	4.5732	64.882
333	4.92943	74.3542	4.5769	64.973
334	4.93347	74.4493	4.58059	65.0637
335	4.9375	74.544	4.58428	65.1542
336	4.94153	74.6384	4.58797	65.2445
337	4.94556	74.7325	4.59165	65.3345
338	4.94958	74.8263	4.59533	65.4244
339	4.9536	74.9198	4.599	65.514
340	4.95761	75.013	4.60268	65.6033
341	4.96162	75.1059	4.60634	65.6925
342	4.96562	75.1985	4.61001	65.7814
343	4.96962	75.2908	4.61367	65.8701
344	4.97361	75.3827	4.61733	65.9586
345	4.9776	75.4744	4.62099	66.0469
346	4.98159	75.5658	4.62464	66.135
347	4.98557	75.6569	4.62829	66.2228
348	4.98955	75.7477	4.63193	66.3105
349	4.99352	75.8382	4.63558	66.3979
350	4.99749	75.9284	4.63922	66.4851
351	5.00145	76.0184	4.64285	66.5721
352	5.00541	76.108	4.64648	66.6589
353	5.00936	76.1974	4.65011	66.7455
354	5.01332	76.2865	4.65374	66.8319
355	5.01726	76.3753	4.65736	66.9181
356	5.0212	76.4638	4.66098	67.0041
357	5.02514	76.5521	4.6646	67.0899
358	5.02907	76.6401	4.66821	67.1754
359	5.033	76.7278	4.67182	67.2608
360	5.03692	76.8152	4.67543	67.346
361	5.04084	76.9024	4.67903	67.431
362	5.04476	76.9893	4.68263	67.5157
363	5.04867	77.0759	4.68623	67.6003
364	5.05257	77.1623	4.68982	67.6847
365	5.05648	77.2484	4.69341	67.7689
366	5.06037	77.3342	4.697	67.8529
367	5.06427	77.4198	4.70058	67.9368
368	5.06815	77.5051	4.70416	68.0204
369	5.07204	77.5902	4.70774	68.1038
370	5.07592	77.675	4.71132	68.1871
371	5.07979	77.7595	4.71489	68.2701
372	5.08366	77.8438	4.71846	68.353
373	5.08753	77.9279	4.72202	68.4357
374	5.09139	78.0117	4.72558	68.5182
375	5.09525	78.0952	4.72914	68.6005
376	5.0991	78.1785	4.7327	68.6827
377	5.10295	78.2616	4.73625	68.7646
378	5.10679	78.3444	4.7398	68.8464
379	5.11063	78.427	4.74334	68.928
380	5.11447	78.5093	4.74689	69.0095
381	5.1183	78.5914	4.75043	69.0907
382	5.12212	78.6732	4.75396	69.1718
383	5.12595	78.7548	4.7575	69.2527
384	5.12976	78.8362	4.76103	69.3334
385	5.13357	78.9173	4.76455	69.4139
386	5.13738	78.9982	4.76808	69.4943
387	5.14119	79.0789	4.7716	69.5745
388	5.14499	79.1593	4.77512	69.6546
389	5.14878	79.2395	4.77863	69.7344
390	5.15257	79.3195	4.78214	69.8141
391	5.15636	79.3992	4.78565	69.8936
392	5.16014	79.4787	4.78916	69.973
393	5.16391	79.558	4.79266	70.0522
394	5.16769	79.6371	4.79616	70.1312
395	5.17145	79.7159	4.79966	70.2101
396	5.17522	79.7945	4.80315	70.2888
397	5.17898	79.8729	4.80664	70.3673
398	5.18273	79.9511	4.81013	70.4457
399	5.18648	80.0291	4.81361	70.5239
400	5.19022	80.1068	4.81709	70.6019
401	5.19397	80.1843	4.82057	70.6798
402	5.1977	80.2617	4.82404	70.7575
403	5.20143	80.3387	4.82751	70.8351
404	5.20516	80.4156	4.83098	70.9125
405	5.20888	80.4923	4.83445	70.9898
406	5.2126	80.5688	4.83791	71.0669
407	5.21631	80.645	4.84137	71.1438
408	5.22002	80.721	4.84483	71.2206
409	5.22373	80.7969	4.84828	71.2972
410	5.22743	80.8725	4.85173	71.3737
411	5.23112	80.9479	4.85518	71.45
412	5.23481	81.0231	4.85862	71.5262
413	5.2385	81.0982	4.86206	71.6022
414	5.24218	81.173	4.8655	71.6781
415	5.24586	81.2476	4.86893	71.7538
416	5.24953	81.322	4.87237	71.8294
417	5.2532	81.3962	4.87579	71.9048
418	5.25686	81.4702	4.87922	71.9801
419	5.26052	81.544	4.88264	72.0552
420	5.26418	81.6176	4.88606	72.1302
421	5.26783	81.691	4.88948	72.205
422	5.27147	81.7643	4.89289	72.2797
423	5.27511	81.8373	4.8963	72.3542
424	5.27875	81.9101	4.89971	72.4286
425	5.28238	81.9828	4.90311	72.5029
426	5.28601	82.0552	4.90652	72.577
427	5.28963	82.1275	4.90991	72.651
428	5.29325	82.1996	4.91331	72.7248
429	5.29686	82.2714	4.9167	72.7985
430	5.30047	82.3431	4.92009	72.872
431	5.30407	82.4146	4.92348	72.9455
432	5.30767	82.486	4.92686	73.0187
433	5.31127	82.5571	4.93024	73.0919
434	5.31486	82.6281	4.93362	73.1648
435	5.31844	82.6988	4.93699	73.2377
436	5.32203	82.7694	4.94036	73.3104
437	5.3256	82.8398	4.94373	73.383
438	5.32917	82.9101	4.94709	73.4554
439	5.33274	82.9801	4.95046	73.5278
440	5.3363	83.05	4.95381	73.5999
441	5.33986	83.1197	4.95717	73.672
442	5.34342	83.1892	4.96052	73.7439
443	5.34696	83.2585	4.96387	73.8157
444	5.35051	83.3277	4.96722	73.8873
445	5.35405	83.3967	4.97056	73.9588
446	5.35758	83.4655	4.9739	74.0302
447	5.36111	83.5341	4.97724	74.1014
448	5.36464	83.6026	4.98058	74.1726
449	5.36816	83.6709	4.98391	74.2435
450	5.37168	83.739	4.98724	74.3144
451	5.37519	83.807	4.99056	74.3851
452	5.3787	83.8748	4.99389	74.4557
453	5.3822	83.9424	4.99721	74.5262
454	5.3857	84.0098	5.00052	74.5966
455	5.38919	84.0771	5.00384	74.6668
456	5.39268	84.1442	5.00715	74.7369
457	5.39616	84.2112	5.01045	74.8068
458	5.39964	84.278	5.01376	74.8767
459	5.40312	84.3446	5.01706	74.9464
460	5.40659	84.411	5.02036	75.016
461	5.41006	84.4773	5.02365	75.0854
462	5.41352	84.5435	5.02695	75.1548
463	5.41697	84.6094	5.03024	75.224
464	5.42042	84.6752	5.03352	75.2931
465	5.42387	84.7409	5.03681	75.3621
466	5.42731	84.8064	5.04009	75.4309
467	5.43075	84.8717	5.04336	75.4997
468	5.43418	84.9369	5.04664	75.5683
469	5.43761	85.0019	5.04991	75.6368
470	5.44104	85.0667	5.05318	75.7052
471	5.44446	85.1314	5.05644	75.7734
472	5.44787	85.196	5.0597	75.8415
473	5.45128	85.2604	5.06296	75.9096
474	5.45469	85.3246	5.06622	75.9775
475	5.45809	85.3887	5.06947	76.0452
476	5.46148	85.4526	5.07272	76.1129
477	5.46487	85.5164	5.07597	76.1804
478	5.46826	85.58	5.07922	76.2479
479	5.47164	85.6435	5.08246	76.3152
480	5.47502	85.7068	5.0857	76.3824
481	5.47839	85.77	5.08893	76.4495
482	5.48176	85.833	5.09216	76.5164
483	5.48512	85.8959	5.09539	76.5833
484	5.48848	85.9586	5.09862	76.65
485	5.49184	86.0212	5.10184	76.7166
486	5.49518	86.0836	5.10506	76.7831
487	5.49853	86.1459	5.10828	76.8495
488	5.50187	86.208	5.11149	76.9158
489	5.5052	86.27	5.1147	76.982
490	5.50853	86.3319	5.11791	77.0481
491	5.51186	86.3936	5.12112	77.114
492	5.51518	86.4551	5.12432	77.1798
493	5.5185	86.5165	5.12752	77.2456
494	5.52181	86.5778	5.13071	77.3112
495	5.52512	86.6389	5.13391	77.3767
496	5.52842	86.6999	5.1371	77.4421
497	5.53172	86.7608	5.14028	77.5074
498	5.53501	86.8215	5.14347	77.5725
499	5.5383	86.8821	5.14665	77.6376
500	5.54158	86.9425	5.14983	77.7026

## Sheet: Fig.3
Enteric CH4 emissions (kg/head/yr)	C-seq potential (t C/ha)	Number of cattle (head/ha)
40	0	0
40	1	0.02475
40	2	0.0495
40	3	0.07425
40	4	0.099
40	5	0.12375
40	6	0.1485
40	7	0.17325
40	8	0.198
40	9	0.22275
40	10	0.2475
40	11	0.27225
40	12	0.297
40	13	0.32175
40	14	0.3465
40	15	0.37125
40	16	0.396
40	17	0.42075
40	18	0.4455
40	19	0.47025
40	20	0.495
40	21	0.51975
40	22	0.5445
40	23	0.56925
40	24	0.594
40	25	0.61875
40	26	0.6435
40	27	0.66825
40	28	0.693
40	29	0.71775
40	30	0.7425
40	31	0.76725
40	32	0.792
40	33	0.81675
40	34	0.8415
40	35	0.86625
40	36	0.891
40	37	0.91575
40	38	0.9405
40	39	0.96525
40	40	0.99
40	41	1.01475
40	42	1.0395
40	43	1.06425
40	44	1.089
40	45	1.11375
40	46	1.1385
40	47	1.16325
40	48	1.188
40	49	1.21275
40	50	1.2375
41	0	0
41	1	0.0241463
41	2	0.0482927
41	3	0.072439
41	4	0.0965854
41	5	0.120732
41	6	0.144878
41	7	0.169024
41	8	0.193171
41	9	0.217317
41	10	0.241463
41	11	0.26561
41	12	0.289756
41	13	0.313902
41	14	0.338049
41	15	0.362195
41	16	0.386341
41	17	0.410488
41	18	0.434634
41	19	0.45878
41	20	0.482927
41	21	0.507073
41	22	0.53122
41	23	0.555366
41	24	0.579512
41	25	0.603659
41	26	0.627805
41	27	0.651951
41	28	0.676098
41	29	0.700244
41	30	0.72439
41	31	0.748537
41	32	0.772683
41	33	0.796829
41	34	0.820976
41	35	0.845122
41	36	0.869268
41	37	0.893415
41	38	0.917561
41	39	0.941707
41	40	0.965854
41	41	0.99
41	42	1.01415
41	43	1.03829
41	44	1.06244
41	45	1.08659
41	46	1.11073
41	47	1.13488
41	48	1.15902
41	49	1.18317
41	50	1.20732
42	0	0
42	1	0.0235714
42	2	0.0471429
42	3	0.0707143
42	4	0.0942857
42	5	0.117857
42	6	0.141429
42	7	0.165
42	8	0.188571
42	9	0.212143
42	10	0.235714
42	11	0.259286
42	12	0.282857
42	13	0.306429
42	14	0.33
42	15	0.353571
42	16	0.377143
42	17	0.400714
42	18	0.424286
42	19	0.447857
42	20	0.471429
42	21	0.495
42	22	0.518571
42	23	0.542143
42	24	0.565714
42	25	0.589286
42	26	0.612857
42	27	0.636429
42	28	0.66
42	29	0.683571
42	30	0.707143
42	31	0.730714
42	32	0.754286
42	33	0.777857
42	34	0.801429
42	35	0.825
42	36	0.848571
42	37	0.872143
42	38	0.895714
42	39	0.919286
42	40	0.942857
42	41	0.966429
42	42	0.99
42	43	1.01357
42	44	1.03714
42	45	1.06071
42	46	1.08429
42	47	1.10786
42	48	1.13143
42	49	1.155
42	50	1.17857
43	0	0
43	1	0.0230233
43	2	0.0460465
43	3	0.0690698
43	4	0.092093
43	5	0.115116
43	6	0.13814
43	7	0.161163
43	8	0.184186
43	9	0.207209
43	10	0.230233
43	11	0.253256
43	12	0.276279
43	13	0.299302
43	14	0.322326
43	15	0.345349
43	16	0.368372
43	17	0.391395
43	18	0.414419
43	19	0.437442
43	20	0.460465
43	21	0.483488
43	22	0.506512
43	23	0.529535
43	24	0.552558
43	25	0.575581
43	26	0.598605
43	27	0.621628
43	28	0.644651
43	29	0.667674
43	30	0.690698
43	31	0.713721
43	32	0.736744
43	33	0.759767
43	34	0.782791
43	35	0.805814
43	36	0.828837
43	37	0.85186
43	38	0.874884
43	39	0.897907
43	40	0.92093
43	41	0.943953
43	42	0.966977
43	43	0.99
43	44	1.01302
43	45	1.03605
43	46	1.05907
43	47	1.08209
43	48	1.10512
43	49	1.12814
43	50	1.15116
44	0	0
44	1	0.0225
44	2	0.045
44	3	0.0675
44	4	0.09
44	5	0.1125
44	6	0.135
44	7	0.1575
44	8	0.18
44	9	0.2025
44	10	0.225
44	11	0.2475
44	12	0.27
44	13	0.2925
44	14	0.315
44	15	0.3375
44	16	0.36
44	17	0.3825
44	18	0.405
44	19	0.4275
44	20	0.45
44	21	0.4725
44	22	0.495
44	23	0.5175
44	24	0.54
44	25	0.5625
44	26	0.585
44	27	0.6075
44	28	0.63
44	29	0.6525
44	30	0.675
44	31	0.6975
44	32	0.72
44	33	0.7425
44	34	0.765
44	35	0.7875
44	36	0.81
44	37	0.8325
44	38	0.855
44	39	0.8775
44	40	0.9
44	41	0.9225
44	42	0.945
44	43	0.9675
44	44	0.99
44	45	1.0125
44	46	1.035
44	47	1.0575
44	48	1.08
44	49	1.1025
44	50	1.125
45	0	0
45	1	0.022
45	2	0.044
45	3	0.066
45	4	0.088
45	5	0.11
45	6	0.132
45	7	0.154
45	8	0.176
45	9	0.198
45	10	0.22
45	11	0.242
45	12	0.264
45	13	0.286
45	14	0.308
45	15	0.33
45	16	0.352
45	17	0.374
45	18	0.396
45	19	0.418
45	20	0.44
45	21	0.462
45	22	0.484
45	23	0.506
45	24	0.528
45	25	0.55
45	26	0.572
45	27	0.594
45	28	0.616
45	29	0.638
45	30	0.66
45	31	0.682
45	32	0.704
45	33	0.726
45	34	0.748
45	35	0.77
45	36	0.792
45	37	0.814
45	38	0.836
45	39	0.858
45	40	0.88
45	41	0.902
45	42	0.924
45	43	0.946
45	44	0.968
45	45	0.99
45	46	1.012
45	47	1.034
45	48	1.056
45	49	1.078
45	50	1.1
46	0	0
46	1	0.0215217
46	2	0.0430435
46	3	0.0645652
46	4	0.086087
46	5	0.107609
46	6	0.12913
46	7	0.150652
46	8	0.172174
46	9	0.193696
46	10	0.215217
46	11	0.236739
46	12	0.258261
46	13	0.279783
46	14	0.301304
46	15	0.322826
46	16	0.344348
46	17	0.36587
46	18	0.387391
46	19	0.408913
46	20	0.430435
46	21	0.451957
46	22	0.473478
46	23	0.495
46	24	0.516522
46	25	0.538043
46	26	0.559565
46	27	0.581087
46	28	0.602609
46	29	0.62413
46	30	0.645652
46	31	0.667174
46	32	0.688696
46	33	0.710217
46	34	0.731739
46	35	0.753261
46	36	0.774783
46	37	0.796304
46	38	0.817826
46	39	0.839348
46	40	0.86087
46	41	0.882391
46	42	0.903913
46	43	0.925435
46	44	0.946957
46	45	0.968478
46	46	0.99
46	47	1.01152
46	48	1.03304
46	49	1.05457
46	50	1.07609
47	0	0
47	1	0.0210638
47	2	0.0421277
47	3	0.0631915
47	4	0.0842553
47	5	0.105319
47	6	0.126383
47	7	0.147447
47	8	0.168511
47	9	0.189574
47	10	0.210638
47	11	0.231702
47	12	0.252766
47	13	0.27383
47	14	0.294894
47	15	0.315957
47	16	0.337021
47	17	0.358085
47	18	0.379149
47	19	0.400213
47	20	0.421277
47	21	0.44234
47	22	0.463404
47	23	0.484468
47	24	0.505532
47	25	0.526596
47	26	0.54766
47	27	0.568723
47	28	0.589787
47	29	0.610851
47	30	0.631915
47	31	0.652979
47	32	0.674043
47	33	0.695106
47	34	0.71617
47	35	0.737234
47	36	0.758298
47	37	0.779362
47	38	0.800426
47	39	0.821489
47	40	0.842553
47	41	0.863617
47	42	0.884681
47	43	0.905745
47	44	0.926809
47	45	0.947872
47	46	0.968936
47	47	0.99
47	48	1.01106
47	49	1.03213
47	50	1.05319
48	0	0
48	1	0.020625
48	2	0.04125
48	3	0.061875
48	4	0.0825
48	5	0.103125
48	6	0.12375
48	7	0.144375
48	8	0.165
48	9	0.185625
48	10	0.20625
48	11	0.226875
48	12	0.2475
48	13	0.268125
48	14	0.28875
48	15	0.309375
48	16	0.33
48	17	0.350625
48	18	0.37125
48	19	0.391875
48	20	0.4125
48	21	0.433125
48	22	0.45375
48	23	0.474375
48	24	0.495
48	25	0.515625
48	26	0.53625
48	27	0.556875
48	28	0.5775
48	29	0.598125
48	30	0.61875
48	31	0.639375
48	32	0.66
48	33	0.680625
48	34	0.70125
48	35	0.721875
48	36	0.7425
48	37	0.763125
48	38	0.78375
48	39	0.804375
48	40	0.825
48	41	0.845625
48	42	0.86625
48	43	0.886875
48	44	0.9075
48	45	0.928125
48	46	0.94875
48	47	0.969375
48	48	0.99
48	49	1.01063
48	50	1.03125
49	0	0
49	1	0.0202041
49	2	0.0404082
49	3	0.0606122
49	4	0.0808163
49	5	0.10102
49	6	0.121224
49	7	0.141429
49	8	0.161633
49	9	0.181837
49	10	0.202041
49	11	0.222245
49	12	0.242449
49	13	0.262653
49	14	0.282857
49	15	0.303061
49	16	0.323265
49	17	0.343469
49	18	0.363673
49	19	0.383878
49	20	0.404082
49	21	0.424286
49	22	0.44449
49	23	0.464694
49	24	0.484898
49	25	0.505102
49	26	0.525306
49	27	0.54551
49	28	0.565714
49	29	0.585918
49	30	0.606122
49	31	0.626327
49	32	0.646531
49	33	0.666735
49	34	0.686939
49	35	0.707143
49	36	0.727347
49	37	0.747551
49	38	0.767755
49	39	0.787959
49	40	0.808163
49	41	0.828367
49	42	0.848571
49	43	0.868776
49	44	0.88898
49	45	0.909184
49	46	0.929388
49	47	0.949592
49	48	0.969796
49	49	0.99
49	50	1.0102
50	0	0
50	1	0.0198
50	2	0.0396
50	3	0.0594
50	4	0.0792
50	5	0.099
50	6	0.1188
50	7	0.1386
50	8	0.1584
50	9	0.1782
50	10	0.198
50	11	0.2178
50	12	0.2376
50	13	0.2574
50	14	0.2772
50	15	0.297
50	16	0.3168
50	17	0.3366
50	18	0.3564
50	19	0.3762
50	20	0.396
50	21	0.4158
50	22	0.4356
50	23	0.4554
50	24	0.4752
50	25	0.495
50	26	0.5148
50	27	0.5346
50	28	0.5544
50	29	0.5742
50	30	0.594
50	31	0.6138
50	32	0.6336
50	33	0.6534
50	34	0.6732
50	35	0.693
50	36	0.7128
50	37	0.7326
50	38	0.7524
50	39	0.7722
50	40	0.792
50	41	0.8118
50	42	0.8316
50	43	0.8514
50	44	0.8712
50	45	0.891
50	46	0.9108
50	47	0.9306
50	48	0.9504
50	49	0.9702
50	50	0.99
51	0	0
51	1	0.0194118
51	2	0.0388235
51	3	0.0582353
51	4	0.0776471
51	5	0.0970588
51	6	0.116471
51	7	0.135882
51	8	0.155294
51	9	0.174706
51	10	0.194118
51	11	0.213529
51	12	0.232941
51	13	0.252353
51	14	0.271765
51	15	0.291176
51	16	0.310588
51	17	0.33
51	18	0.349412
51	19	0.368824
51	20	0.388235
51	21	0.407647
51	22	0.427059
51	23	0.446471
51	24	0.465882
51	25	0.485294
51	26	0.504706
51	27	0.524118
51	28	0.543529
51	29	0.562941
51	30	0.582353
51	31	0.601765
51	32	0.621176
51	33	0.640588
51	34	0.66
51	35	0.679412
51	36	0.698824
51	37	0.718235
51	38	0.737647
51	39	0.757059
51	40	0.776471
51	41	0.795882
51	42	0.815294
51	43	0.834706
51	44	0.854118
51	45	0.873529
51	46	0.892941
51	47	0.912353
51	48	0.931765
51	49	0.951176
51	50	0.970588
52	0	0
52	1	0.0190385
52	2	0.0380769
52	3	0.0571154
52	4	0.0761538
52	5	0.0951923
52	6	0.114231
52	7	0.133269
52	8	0.152308
52	9	0.171346
52	10	0.190385
52	11	0.209423
52	12	0.228462
52	13	0.2475
52	14	0.266538
52	15	0.285577
52	16	0.304615
52	17	0.323654
52	18	0.342692
52	19	0.361731
52	20	0.380769
52	21	0.399808
52	22	0.418846
52	23	0.437885
52	24	0.456923
52	25	0.475962
52	26	0.495
52	27	0.514038
52	28	0.533077
52	29	0.552115
52	30	0.571154
52	31	0.590192
52	32	0.609231
52	33	0.628269
52	34	0.647308
52	35	0.666346
52	36	0.685385
52	37	0.704423
52	38	0.723462
52	39	0.7425
52	40	0.761538
52	41	0.780577
52	42	0.799615
52	43	0.818654
52	44	0.837692
52	45	0.856731
52	46	0.875769
52	47	0.894808
52	48	0.913846
52	49	0.932885
52	50	0.951923
53	0	0
53	1	0.0186792
53	2	0.0373585
53	3	0.0560377
53	4	0.074717
53	5	0.0933962
53	6	0.112075
53	7	0.130755
53	8	0.149434
53	9	0.168113
53	10	0.186792
53	11	0.205472
53	12	0.224151
53	13	0.24283
53	14	0.261509
53	15	0.280189
53	16	0.298868
53	17	0.317547
53	18	0.336226
53	19	0.354906
53	20	0.373585
53	21	0.392264
53	22	0.410943
53	23	0.429623
53	24	0.448302
53	25	0.466981
53	26	0.48566
53	27	0.50434
53	28	0.523019
53	29	0.541698
53	30	0.560377
53	31	0.579057
53	32	0.597736
53	33	0.616415
53	34	0.635094
53	35	0.653774
53	36	0.672453
53	37	0.691132
53	38	0.709811
53	39	0.728491
53	40	0.74717
53	41	0.765849
53	42	0.784528
53	43	0.803208
53	44	0.821887
53	45	0.840566
53	46	0.859245
53	47	0.877925
53	48	0.896604
53	49	0.915283
53	50	0.933962
54	0	0
54	1	0.0183333
54	2	0.0366667
54	3	0.055
54	4	0.0733333
54	5	0.0916667
54	6	0.11
54	7	0.128333
54	8	0.146667
54	9	0.165
54	10	0.183333
54	11	0.201667
54	12	0.22
54	13	0.238333
54	14	0.256667
54	15	0.275
54	16	0.293333
54	17	0.311667
54	18	0.33
54	19	0.348333
54	20	0.366667
54	21	0.385
54	22	0.403333
54	23	0.421667
54	24	0.44
54	25	0.458333
54	26	0.476667
54	27	0.495
54	28	0.513333
54	29	0.531667
54	30	0.55
54	31	0.568333
54	32	0.586667
54	33	0.605
54	34	0.623333
54	35	0.641667
54	36	0.66
54	37	0.678333
54	38	0.696667
54	39	0.715
54	40	0.733333
54	41	0.751667
54	42	0.77
54	43	0.788333
54	44	0.806667
54	45	0.825
54	46	0.843333
54	47	0.861667
54	48	0.88
54	49	0.898333
54	50	0.916667
55	0	0
55	1	0.018
55	2	0.036
55	3	0.054
55	4	0.072
55	5	0.09
55	6	0.108
55	7	0.126
55	8	0.144
55	9	0.162
55	10	0.18
55	11	0.198
55	12	0.216
55	13	0.234
55	14	0.252
55	15	0.27
55	16	0.288
55	17	0.306
55	18	0.324
55	19	0.342
55	20	0.36
55	21	0.378
55	22	0.396
55	23	0.414
55	24	0.432
55	25	0.45
55	26	0.468
55	27	0.486
55	28	0.504
55	29	0.522
55	30	0.54
55	31	0.558
55	32	0.576
55	33	0.594
55	34	0.612
55	35	0.63
55	36	0.648
55	37	0.666
55	38	0.684
55	39	0.702
55	40	0.72
55	41	0.738
55	42	0.756
55	43	0.774
55	44	0.792
55	45	0.81
55	46	0.828
55	47	0.846
55	48	0.864
55	49	0.882
55	50	0.9
56	0	0
56	1	0.0176786
56	2	0.0353571
56	3	0.0530357
56	4	0.0707143
56	5	0.0883929
56	6	0.106071
56	7	0.12375
56	8	0.141429
56	9	0.159107
56	10	0.176786
56	11	0.194464
56	12	0.212143
56	13	0.229821
56	14	0.2475
56	15	0.265179
56	16	0.282857
56	17	0.300536
56	18	0.318214
56	19	0.335893
56	20	0.353571
56	21	0.37125
56	22	0.388929
56	23	0.406607
56	24	0.424286
56	25	0.441964
56	26	0.459643
56	27	0.477321
56	28	0.495
56	29	0.512679
56	30	0.530357
56	31	0.548036
56	32	0.565714
56	33	0.583393
56	34	0.601071
56	35	0.61875
56	36	0.636429
56	37	0.654107
56	38	0.671786
56	39	0.689464
56	40	0.707143
56	41	0.724821
56	42	0.7425
56	43	0.760179
56	44	0.777857
56	45	0.795536
56	46	0.813214
56	47	0.830893
56	48	0.848571
56	49	0.86625
56	50	0.883929
57	0	0
57	1	0.0173684
57	2	0.0347368
57	3	0.0521053
57	4	0.0694737
57	5	0.0868421
57	6	0.104211
57	7	0.121579
57	8	0.138947
57	9	0.156316
57	10	0.173684
57	11	0.191053
57	12	0.208421
57	13	0.225789
57	14	0.243158
57	15	0.260526
57	16	0.277895
57	17	0.295263
57	18	0.312632
57	19	0.33
57	20	0.347368
57	21	0.364737
57	22	0.382105
57	23	0.399474
57	24	0.416842
57	25	0.434211
57	26	0.451579
57	27	0.468947
57	28	0.486316
57	29	0.503684
57	30	0.521053
57	31	0.538421
57	32	0.555789
57	33	0.573158
57	34	0.590526
57	35	0.607895
57	36	0.625263
57	37	0.642632
57	38	0.66
57	39	0.677368
57	40	0.694737
57	41	0.712105
57	42	0.729474
57	43	0.746842
57	44	0.764211
57	45	0.781579
57	46	0.798947
57	47	0.816316
57	48	0.833684
57	49	0.851053
57	50	0.868421
58	0	0
58	1	0.017069
58	2	0.0341379
58	3	0.0512069
58	4	0.0682759
58	5	0.0853448
58	6	0.102414
58	7	0.119483
58	8	0.136552
58	9	0.153621
58	10	0.17069
58	11	0.187759
58	12	0.204828
58	13	0.221897
58	14	0.238966
58	15	0.256034
58	16	0.273103
58	17	0.290172
58	18	0.307241
58	19	0.32431
58	20	0.341379
58	21	0.358448
58	22	0.375517
58	23	0.392586
58	24	0.409655
58	25	0.426724
58	26	0.443793
58	27	0.460862
58	28	0.477931
58	29	0.495
58	30	0.512069
58	31	0.529138
58	32	0.546207
58	33	0.563276
58	34	0.580345
58	35	0.597414
58	36	0.614483
58	37	0.631552
58	38	0.648621
58	39	0.66569
58	40	0.682759
58	41	0.699828
58	42	0.716897
58	43	0.733966
58	44	0.751034
58	45	0.768103
58	46	0.785172
58	47	0.802241
58	48	0.81931
58	49	0.836379
58	50	0.853448
59	0	0
59	1	0.0167797
59	2	0.0335593
59	3	0.050339
59	4	0.0671186
59	5	0.0838983
59	6	0.100678
59	7	0.117458
59	8	0.134237
59	9	0.151017
59	10	0.167797
59	11	0.184576
59	12	0.201356
59	13	0.218136
59	14	0.234915
59	15	0.251695
59	16	0.268475
59	17	0.285254
59	18	0.302034
59	19	0.318814
59	20	0.335593
59	21	0.352373
59	22	0.369153
59	23	0.385932
59	24	0.402712
59	25	0.419492
59	26	0.436271
59	27	0.453051
59	28	0.469831
59	29	0.48661
59	30	0.50339
59	31	0.520169
59	32	0.536949
59	33	0.553729
59	34	0.570508
59	35	0.587288
59	36	0.604068
59	37	0.620847
59	38	0.637627
59	39	0.654407
59	40	0.671186
59	41	0.687966
59	42	0.704746
59	43	0.721525
59	44	0.738305
59	45	0.755085
59	46	0.771864
59	47	0.788644
59	48	0.805424
59	49	0.822203
59	50	0.838983
60	0	0
60	1	0.0165
60	2	0.033
60	3	0.0495
60	4	0.066
60	5	0.0825
60	6	0.099
60	7	0.1155
60	8	0.132
60	9	0.1485
60	10	0.165
60	11	0.1815
60	12	0.198
60	13	0.2145
60	14	0.231
60	15	0.2475
60	16	0.264
60	17	0.2805
60	18	0.297
60	19	0.3135
60	20	0.33
60	21	0.3465
60	22	0.363
60	23	0.3795
60	24	0.396
60	25	0.4125
60	26	0.429
60	27	0.4455
60	28	0.462
60	29	0.4785
60	30	0.495
60	31	0.5115
60	32	0.528
60	33	0.5445
60	34	0.561
60	35	0.5775
60	36	0.594
60	37	0.6105
60	38	0.627
60	39	0.6435
60	40	0.66
60	41	0.6765
60	42	0.693
60	43	0.7095
60	44	0.726
60	45	0.7425
60	46	0.759
60	47	0.7755
60	48	0.792
60	49	0.8085
60	50	0.825
61	0	0
61	1	0.0162295
61	2	0.032459
61	3	0.0486885
61	4	0.064918
61	5	0.0811475
61	6	0.097377
61	7	0.113607
61	8	0.129836
61	9	0.146066
61	10	0.162295
61	11	0.178525
61	12	0.194754
61	13	0.210984
61	14	0.227213
61	15	0.243443
61	16	0.259672
61	17	0.275902
61	18	0.292131
61	19	0.308361
61	20	0.32459
61	21	0.34082
61	22	0.357049
61	23	0.373279
61	24	0.389508
61	25	0.405738
61	26	0.421967
61	27	0.438197
61	28	0.454426
61	29	0.470656
61	30	0.486885
61	31	0.503115
61	32	0.519344
61	33	0.535574
61	34	0.551803
61	35	0.568033
61	36	0.584262
61	37	0.600492
61	38	0.616721
61	39	0.632951
61	40	0.64918
61	41	0.66541
61	42	0.681639
61	43	0.697869
61	44	0.714098
61	45	0.730328
61	46	0.746557
61	47	0.762787
61	48	0.779016
61	49	0.795246
61	50	0.811475
62	0	0
62	1	0.0159677
62	2	0.0319355
62	3	0.0479032
62	4	0.063871
62	5	0.0798387
62	6	0.0958065
62	7	0.111774
62	8	0.127742
62	9	0.14371
62	10	0.159677
62	11	0.175645
62	12	0.191613
62	13	0.207581
62	14	0.223548
62	15	0.239516
62	16	0.255484
62	17	0.271452
62	18	0.287419
62	19	0.303387
62	20	0.319355
62	21	0.335323
62	22	0.35129
62	23	0.367258
62	24	0.383226
62	25	0.399194
62	26	0.415161
62	27	0.431129
62	28	0.447097
62	29	0.463065
62	30	0.479032
62	31	0.495
62	32	0.510968
62	33	0.526935
62	34	0.542903
62	35	0.558871
62	36	0.574839
62	37	0.590806
62	38	0.606774
62	39	0.622742
62	40	0.63871
62	41	0.654677
62	42	0.670645
62	43	0.686613
62	44	0.702581
62	45	0.718548
62	46	0.734516
62	47	0.750484
62	48	0.766452
62	49	0.782419
62	50	0.798387
63	0	0
63	1	0.0157143
63	2	0.0314286
63	3	0.0471429
63	4	0.0628571
63	5	0.0785714
63	6	0.0942857
63	7	0.11
63	8	0.125714
63	9	0.141429
63	10	0.157143
63	11	0.172857
63	12	0.188571
63	13	0.204286
63	14	0.22
63	15	0.235714
63	16	0.251429
63	17	0.267143
63	18	0.282857
63	19	0.298571
63	20	0.314286
63	21	0.33
63	22	0.345714
63	23	0.361429
63	24	0.377143
63	25	0.392857
63	26	0.408571
63	27	0.424286
63	28	0.44
63	29	0.455714
63	30	0.471429
63	31	0.487143
63	32	0.502857
63	33	0.518571
63	34	0.534286
63	35	0.55
63	36	0.565714
63	37	0.581429
63	38	0.597143
63	39	0.612857
63	40	0.628571
63	41	0.644286
63	42	0.66
63	43	0.675714
63	44	0.691429
63	45	0.707143
63	46	0.722857
63	47	0.738571
63	48	0.754286
63	49	0.77
63	50	0.785714
64	0	0
64	1	0.0154687
64	2	0.0309375
64	3	0.0464063
64	4	0.061875
64	5	0.0773438
64	6	0.0928125
64	7	0.108281
64	8	0.12375
64	9	0.139219
64	10	0.154688
64	11	0.170156
64	12	0.185625
64	13	0.201094
64	14	0.216562
64	15	0.232031
64	16	0.2475
64	17	0.262969
64	18	0.278438
64	19	0.293906
64	20	0.309375
64	21	0.324844
64	22	0.340313
64	23	0.355781
64	24	0.37125
64	25	0.386719
64	26	0.402187
64	27	0.417656
64	28	0.433125
64	29	0.448594
64	30	0.464062
64	31	0.479531
64	32	0.495
64	33	0.510469
64	34	0.525937
64	35	0.541406
64	36	0.556875
64	37	0.572344
64	38	0.587812
64	39	0.603281
64	40	0.61875
64	41	0.634219
64	42	0.649687
64	43	0.665156
64	44	0.680625
64	45	0.696094
64	46	0.711562
64	47	0.727031
64	48	0.7425
64	49	0.757969
64	50	0.773438
65	0	0
65	1	0.0152308
65	2	0.0304615
65	3	0.0456923
65	4	0.0609231
65	5	0.0761538
65	6	0.0913846
65	7	0.106615
65	8	0.121846
65	9	0.137077
65	10	0.152308
65	11	0.167538
65	12	0.182769
65	13	0.198
65	14	0.213231
65	15	0.228462
65	16	0.243692
65	17	0.258923
65	18	0.274154
65	19	0.289385
65	20	0.304615
65	21	0.319846
65	22	0.335077
65	23	0.350308
65	24	0.365538
65	25	0.380769
65	26	0.396
65	27	0.411231
65	28	0.426462
65	29	0.441692
65	30	0.456923
65	31	0.472154
65	32	0.487385
65	33	0.502615
65	34	0.517846
65	35	0.533077
65	36	0.548308
65	37	0.563538
65	38	0.578769
65	39	0.594
65	40	0.609231
65	41	0.624462
65	42	0.639692
65	43	0.654923
65	44	0.670154
65	45	0.685385
65	46	0.700615
65	47	0.715846
65	48	0.731077
65	49	0.746308
65	50	0.761538
66	0	0
66	1	0.015
66	2	0.03
66	3	0.045
66	4	0.06
66	5	0.075
66	6	0.09
66	7	0.105
66	8	0.12
66	9	0.135
66	10	0.15
66	11	0.165
66	12	0.18
66	13	0.195
66	14	0.21
66	15	0.225
66	16	0.24
66	17	0.255
66	18	0.27
66	19	0.285
66	20	0.3
66	21	0.315
66	22	0.33
66	23	0.345
66	24	0.36
66	25	0.375
66	26	0.39
66	27	0.405
66	28	0.42
66	29	0.435
66	30	0.45
66	31	0.465
66	32	0.48
66	33	0.495
66	34	0.51
66	35	0.525
66	36	0.54
66	37	0.555
66	38	0.57
66	39	0.585
66	40	0.6
66	41	0.615
66	42	0.63
66	43	0.645
66	44	0.66
66	45	0.675
66	46	0.69
66	47	0.705
66	48	0.72
66	49	0.735
66	50	0.75
67	0	0
67	1	0.0147761
67	2	0.0295522
67	3	0.0443284
67	4	0.0591045
67	5	0.0738806
67	6	0.0886567
67	7	0.103433
67	8	0.118209
67	9	0.132985
67	10	0.147761
67	11	0.162537
67	12	0.177313
67	13	0.19209
67	14	0.206866
67	15	0.221642
67	16	0.236418
67	17	0.251194
67	18	0.26597
67	19	0.280746
67	20	0.295522
67	21	0.310299
67	22	0.325075
67	23	0.339851
67	24	0.354627
67	25	0.369403
67	26	0.384179
67	27	0.398955
67	28	0.413731
67	29	0.428507
67	30	0.443284
67	31	0.45806
67	32	0.472836
67	33	0.487612
67	34	0.502388
67	35	0.517164
67	36	0.53194
67	37	0.546716
67	38	0.561493
67	39	0.576269
67	40	0.591045
67	41	0.605821
67	42	0.620597
67	43	0.635373
67	44	0.650149
67	45	0.664925
67	46	0.679701
67	47	0.694478
67	48	0.709254
67	49	0.72403
67	50	0.738806
68	0	0
68	1	0.0145588
68	2	0.0291176
68	3	0.0436765
68	4	0.0582353
68	5	0.0727941
68	6	0.0873529
68	7	0.101912
68	8	0.116471
68	9	0.131029
68	10	0.145588
68	11	0.160147
68	12	0.174706
68	13	0.189265
68	14	0.203824
68	15	0.218382
68	16	0.232941
68	17	0.2475
68	18	0.262059
68	19	0.276618
68	20	0.291176
68	21	0.305735
68	22	0.320294
68	23	0.334853
68	24	0.349412
68	25	0.363971
68	26	0.378529
68	27	0.393088
68	28	0.407647
68	29	0.422206
68	30	0.436765
68	31	0.451324
68	32	0.465882
68	33	0.480441
68	34	0.495
68	35	0.509559
68	36	0.524118
68	37	0.538676
68	38	0.553235
68	39	0.567794
68	40	0.582353
68	41	0.596912
68	42	0.611471
68	43	0.626029
68	44	0.640588
68	45	0.655147
68	46	0.669706
68	47	0.684265
68	48	0.698824
68	49	0.713382
68	50	0.727941
69	0	0
69	1	0.0143478
69	2	0.0286957
69	3	0.0430435
69	4	0.0573913
69	5	0.0717391
69	6	0.086087
69	7	0.100435
69	8	0.114783
69	9	0.12913
69	10	0.143478
69	11	0.157826
69	12	0.172174
69	13	0.186522
69	14	0.20087
69	15	0.215217
69	16	0.229565
69	17	0.243913
69	18	0.258261
69	19	0.272609
69	20	0.286957
69	21	0.301304
69	22	0.315652
69	23	0.33
69	24	0.344348
69	25	0.358696
69	26	0.373043
69	27	0.387391
69	28	0.401739
69	29	0.416087
69	30	0.430435
69	31	0.444783
69	32	0.45913
69	33	0.473478
69	34	0.487826
69	35	0.502174
69	36	0.516522
69	37	0.53087
69	38	0.545217
69	39	0.559565
69	40	0.573913
69	41	0.588261
69	42	0.602609
69	43	0.616957
69	44	0.631304
69	45	0.645652
69	46	0.66
69	47	0.674348
69	48	0.688696
69	49	0.703043
69	50	0.717391
70	0	0
70	1	0.0141429
70	2	0.0282857
70	3	0.0424286
70	4	0.0565714
70	5	0.0707143
70	6	0.0848571
70	7	0.099
70	8	0.113143
70	9	0.127286
70	10	0.141429
70	11	0.155571
70	12	0.169714
70	13	0.183857
70	14	0.198
70	15	0.212143
70	16	0.226286
70	17	0.240429
70	18	0.254571
70	19	0.268714
70	20	0.282857
70	21	0.297
70	22	0.311143
70	23	0.325286
70	24	0.339429
70	25	0.353571
70	26	0.367714
70	27	0.381857
70	28	0.396
70	29	0.410143
70	30	0.424286
70	31	0.438429
70	32	0.452571
70	33	0.466714
70	34	0.480857
70	35	0.495
70	36	0.509143
70	37	0.523286
70	38	0.537429
70	39	0.551571
70	40	0.565714
70	41	0.579857
70	42	0.594
70	43	0.608143
70	44	0.622286
70	45	0.636429
70	46	0.650571
70	47	0.664714
70	48	0.678857
70	49	0.693
70	50	0.707143
71	0	0
71	1	0.0139437
71	2	0.0278873
71	3	0.041831
71	4	0.0557746
71	5	0.0697183
71	6	0.083662
71	7	0.0976056
71	8	0.111549
71	9	0.125493
71	10	0.139437
71	11	0.15338
71	12	0.167324
71	13	0.181268
71	14	0.195211
71	15	0.209155
71	16	0.223099
71	17	0.237042
71	18	0.250986
71	19	0.26493
71	20	0.278873
71	21	0.292817
71	22	0.306761
71	23	0.320704
71	24	0.334648
71	25	0.348592
71	26	0.362535
71	27	0.376479
71	28	0.390423
71	29	0.404366
71	30	0.41831
71	31	0.432254
71	32	0.446197
71	33	0.460141
71	34	0.474085
71	35	0.488028
71	36	0.501972
71	37	0.515915
71	38	0.529859
71	39	0.543803
71	40	0.557746
71	41	0.57169
71	42	0.585634
71	43	0.599577
71	44	0.613521
71	45	0.627465
71	46	0.641408
71	47	0.655352
71	48	0.669296
71	49	0.683239
71	50	0.697183
72	0	0
72	1	0.01375
72	2	0.0275
72	3	0.04125
72	4	0.055
72	5	0.06875
72	6	0.0825
72	7	0.09625
72	8	0.11
72	9	0.12375
72	10	0.1375
72	11	0.15125
72	12	0.165
72	13	0.17875
72	14	0.1925
72	15	0.20625
72	16	0.22
72	17	0.23375
72	18	0.2475
72	19	0.26125
72	20	0.275
72	21	0.28875
72	22	0.3025
72	23	0.31625
72	24	0.33
72	25	0.34375
72	26	0.3575
72	27	0.37125
72	28	0.385
72	29	0.39875
72	30	0.4125
72	31	0.42625
72	32	0.44
72	33	0.45375
72	34	0.4675
72	35	0.48125
72	36	0.495
72	37	0.50875
72	38	0.5225
72	39	0.53625
72	40	0.55
72	41	0.56375
72	42	0.5775
72	43	0.59125
72	44	0.605
72	45	0.61875
72	46	0.6325
72	47	0.64625
72	48	0.66
72	49	0.67375
72	50	0.6875
73	0	0
73	1	0.0135616
73	2	0.0271233
73	3	0.0406849
73	4	0.0542466
73	5	0.0678082
73	6	0.0813699
73	7	0.0949315
73	8	0.108493
73	9	0.122055
73	10	0.135616
73	11	0.149178
73	12	0.16274
73	13	0.176301
73	14	0.189863
73	15	0.203425
73	16	0.216986
73	17	0.230548
73	18	0.24411
73	19	0.257671
73	20	0.271233
73	21	0.284795
73	22	0.298356
73	23	0.311918
73	24	0.325479
73	25	0.339041
73	26	0.352603
73	27	0.366164
73	28	0.379726
73	29	0.393288
73	30	0.406849
73	31	0.420411
73	32	0.433973
73	33	0.447534
73	34	0.461096
73	35	0.474658
73	36	0.488219
73	37	0.501781
73	38	0.515342
73	39	0.528904
73	40	0.542466
73	41	0.556027
73	42	0.569589
73	43	0.583151
73	44	0.596712
73	45	0.610274
73	46	0.623836
73	47	0.637397
73	48	0.650959
73	49	0.664521
73	50	0.678082
74	0	0
74	1	0.0133784
74	2	0.0267568
74	3	0.0401351
74	4	0.0535135
74	5	0.0668919
74	6	0.0802703
74	7	0.0936486
74	8	0.107027
74	9	0.120405
74	10	0.133784
74	11	0.147162
74	12	0.160541
74	13	0.173919
74	14	0.187297
74	15	0.200676
74	16	0.214054
74	17	0.227432
74	18	0.240811
74	19	0.254189
74	20	0.267568
74	21	0.280946
74	22	0.294324
74	23	0.307703
74	24	0.321081
74	25	0.334459
74	26	0.347838
74	27	0.361216
74	28	0.374595
74	29	0.387973
74	30	0.401351
74	31	0.41473
74	32	0.428108
74	33	0.441486
74	34	0.454865
74	35	0.468243
74	36	0.481622
74	37	0.495
74	38	0.508378
74	39	0.521757
74	40	0.535135
74	41	0.548514
74	42	0.561892
74	43	0.57527
74	44	0.588649
74	45	0.602027
74	46	0.615405
74	47	0.628784
74	48	0.642162
74	49	0.655541
74	50	0.668919
75	0	0
75	1	0.0132
75	2	0.0264
75	3	0.0396
75	4	0.0528
75	5	0.066
75	6	0.0792
75	7	0.0924
75	8	0.1056
75	9	0.1188
75	10	0.132
75	11	0.1452
75	12	0.1584
75	13	0.1716
75	14	0.1848
75	15	0.198
75	16	0.2112
75	17	0.2244
75	18	0.2376
75	19	0.2508
75	20	0.264
75	21	0.2772
75	22	0.2904
75	23	0.3036
75	24	0.3168
75	25	0.33
75	26	0.3432
75	27	0.3564
75	28	0.3696
75	29	0.3828
75	30	0.396
75	31	0.4092
75	32	0.4224
75	33	0.4356
75	34	0.4488
75	35	0.462
75	36	0.4752
75	37	0.4884
75	38	0.5016
75	39	0.5148
75	40	0.528
75	41	0.5412
75	42	0.5544
75	43	0.5676
75	44	0.5808
75	45	0.594
75	46	0.6072
75	47	0.6204
75	48	0.6336
75	49	0.6468
75	50	0.66
76	0	0
76	1	0.0130263
76	2	0.0260526
76	3	0.0390789
76	4	0.0521053
76	5	0.0651316
76	6	0.0781579
76	7	0.0911842
76	8	0.104211
76	9	0.117237
76	10	0.130263
76	11	0.143289
76	12	0.156316
76	13	0.169342
76	14	0.182368
76	15	0.195395
76	16	0.208421
76	17	0.221447
76	18	0.234474
76	19	0.2475
76	20	0.260526
76	21	0.273553
76	22	0.286579
76	23	0.299605
76	24	0.312632
76	25	0.325658
76	26	0.338684
76	27	0.351711
76	28	0.364737
76	29	0.377763
76	30	0.390789
76	31	0.403816
76	32	0.416842
76	33	0.429868
76	34	0.442895
76	35	0.455921
76	36	0.468947
76	37	0.481974
76	38	0.495
76	39	0.508026
76	40	0.521053
76	41	0.534079
76	42	0.547105
76	43	0.560132
76	44	0.573158
76	45	0.586184
76	46	0.599211
76	47	0.612237
76	48	0.625263
76	49	0.638289
76	50	0.651316
77	0	0
77	1	0.0128571
77	2	0.0257143
77	3	0.0385714
77	4	0.0514286
77	5	0.0642857
77	6	0.0771429
77	7	0.09
77	8	0.102857
77	9	0.115714
77	10	0.128571
77	11	0.141429
77	12	0.154286
77	13	0.167143
77	14	0.18
77	15	0.192857
77	16	0.205714
77	17	0.218571
77	18	0.231429
77	19	0.244286
77	20	0.257143
77	21	0.27
77	22	0.282857
77	23	0.295714
77	24	0.308571
77	25	0.321429
77	26	0.334286
77	27	0.347143
77	28	0.36
77	29	0.372857
77	30	0.385714
77	31	0.398571
77	32	0.411429
77	33	0.424286
77	34	0.437143
77	35	0.45
77	36	0.462857
77	37	0.475714
77	38	0.488571
77	39	0.501429
77	40	0.514286
77	41	0.527143
77	42	0.54
77	43	0.552857
77	44	0.565714
77	45	0.578571
77	46	0.591429
77	47	0.604286
77	48	0.617143
77	49	0.63
77	50	0.642857
78	0	0
78	1	0.0126923
78	2	0.0253846
78	3	0.0380769
78	4	0.0507692
78	5	0.0634615
78	6	0.0761538
78	7	0.0888462
78	8	0.101538
78	9	0.114231
78	10	0.126923
78	11	0.139615
78	12	0.152308
78	13	0.165
78	14	0.177692
78	15	0.190385
78	16	0.203077
78	17	0.215769
78	18	0.228462
78	19	0.241154
78	20	0.253846
78	21	0.266538
78	22	0.279231
78	23	0.291923
78	24	0.304615
78	25	0.317308
78	26	0.33
78	27	0.342692
78	28	0.355385
78	29	0.368077
78	30	0.380769
78	31	0.393462
78	32	0.406154
78	33	0.418846
78	34	0.431538
78	35	0.444231
78	36	0.456923
78	37	0.469615
78	38	0.482308
78	39	0.495
78	40	0.507692
78	41	0.520385
78	42	0.533077
78	43	0.545769
78	44	0.558462
78	45	0.571154
78	46	0.583846
78	47	0.596538
78	48	0.609231
78	49	0.621923
78	50	0.634615
79	0	0
79	1	0.0125316
79	2	0.0250633
79	3	0.0375949
79	4	0.0501266
79	5	0.0626582
79	6	0.0751899
79	7	0.0877215
79	8	0.100253
79	9	0.112785
[truncated: 4,172 more rows]

## Sheet: Fig.S1
	Temperature change under different assumptions of C-seq process (nk)
	This study	Alternative 1	Alternative 2	Alternative 3
Year	40 t at year 1 (this study)	0.4 t per year over 100 years	2 t per year over 20 years	10 t at year 1 with declining rate of 25%
0	0	0	0	0
1	-0.00886109	-8.86109e-05	-0.000443055	-0.00221527
2	-0.0146218	-0.000234829	-0.00117414	-0.0053169
3	-0.0182768	-0.000417597	-0.00208798	-0.00855688
4	-0.0205141	-0.000622738	-0.00311369	-0.0115462
5	-0.021807	-0.000840808	-0.00420404	-0.0141114
6	-0.0224798	-0.00106561	-0.00532803	-0.0162035
7	-0.0227528	-0.00129313	-0.00646567	-0.0178408
8	-0.0227745	-0.00152088	-0.00760439	-0.0190742
9	-0.0226442	-0.00174732	-0.0087366	-0.0199667
10	-0.0224273	-0.00197159	-0.00985797	-0.0205819
11	-0.0221661	-0.00219325	-0.0109663	-0.0209779
12	-0.0218875	-0.00241213	-0.0120606	-0.0212053
13	-0.0216077	-0.00262821	-0.013141	-0.0213059
14	-0.0213365	-0.00284157	-0.0142079	-0.0213136
15	-0.021079	-0.00305236	-0.0152618	-0.0212549
16	-0.0208373	-0.00326074	-0.0163037	-0.0211505
17	-0.0206121	-0.00346686	-0.0173343	-0.0210159
18	-0.0204029	-0.00367089	-0.0183544	-0.0208627
19	-0.0202087	-0.00387297	-0.0193649	-0.0206992
20	-0.0200282	-0.00407325	-0.0203663	-0.0205314
21	-0.0198599	-0.00427185	-0.0209162	-0.0203636
22	-0.0197027	-0.00446888	-0.0211703	-0.0201983
23	-0.0195553	-0.00466443	-0.0212342	-0.0200376
24	-0.0194165	-0.0048586	-0.0211793	-0.0198823
25	-0.0192853	-0.00505145	-0.0210532	-0.0197331
26	-0.019161	-0.00524306	-0.0208873	-0.0195901
27	-0.0190428	-0.00543349	-0.0207018	-0.0194532
28	-0.0189301	-0.00562279	-0.0205096	-0.0193224
29	-0.0188222	-0.00581101	-0.0203185	-0.0191974
30	-0.0187188	-0.0059982	-0.020133	-0.0190777
31	-0.0186195	-0.0061844	-0.0199557	-0.0189632
32	-0.018524	-0.00636964	-0.0197875	-0.0188534
33	-0.0184319	-0.00655395	-0.0196287	-0.018748
34	-0.018343	-0.00673738	-0.0194791	-0.0186468
35	-0.0182572	-0.00691996	-0.019338	-0.0185494
36	-0.0181742	-0.0071017	-0.0192048	-0.0184556
37	-0.0180939	-0.00728264	-0.0190789	-0.0183652
38	-0.0180162	-0.0074628	-0.0189596	-0.0182779
39	-0.0179409	-0.00764221	-0.0188462	-0.0181937
40	-0.0178679	-0.00782089	-0.0187382	-0.0181122
41	-0.0177972	-0.00799886	-0.018635	-0.0180335
42	-0.0177286	-0.00817615	-0.0185363	-0.0179573
43	-0.0176621	-0.00835277	-0.0184417	-0.0178835
44	-0.0175976	-0.00852874	-0.0183507	-0.017812
45	-0.017535	-0.00870409	-0.0182632	-0.0177427
46	-0.0174743	-0.00887883	-0.0181789	-0.0176756
47	-0.0174153	-0.00905299	-0.0180975	-0.0176105
48	-0.0173581	-0.00922657	-0.0180189	-0.0175474
49	-0.0173026	-0.0093996	-0.0179429	-0.0174862
50	-0.0172488	-0.00957208	-0.0178694	-0.0174269
51	-0.0171965	-0.00974405	-0.0177983	-0.0173693
52	-0.0171458	-0.00991551	-0.0177294	-0.0173134
53	-0.0170966	-0.0100865	-0.0176626	-0.0172592
54	-0.0170488	-0.010257	-0.0175979	-0.0172066
55	-0.0170024	-0.010427	-0.0175351	-0.0171556
56	-0.0169574	-0.0105966	-0.0174743	-0.017106
57	-0.0169138	-0.0107657	-0.0174153	-0.017058
58	-0.0168714	-0.0109344	-0.0173581	-0.0170113
59	-0.0168303	-0.0111027	-0.0173025	-0.0169661
60	-0.0167904	-0.0112706	-0.0172487	-0.0169222
61	-0.0167517	-0.0114381	-0.0171964	-0.0168795
62	-0.0167142	-0.0116053	-0.0171457	-0.0168382
63	-0.0166777	-0.0117721	-0.0170964	-0.0167981
64	-0.0166424	-0.0119385	-0.0170487	-0.0167592
65	-0.0166081	-0.0121046	-0.0170023	-0.0167214
66	-0.0165748	-0.0122703	-0.0169574	-0.0166847
67	-0.0165425	-0.0124357	-0.0169137	-0.0166492
68	-0.0165112	-0.0126008	-0.0168714	-0.0166147
69	-0.0164809	-0.0127657	-0.0168303	-0.0165812
70	-0.0164514	-0.0129302	-0.0167904	-0.0165488
71	-0.0164228	-0.0130944	-0.0167517	-0.0165173
72	-0.0163951	-0.0132583	-0.0167142	-0.0164867
73	-0.0163683	-0.013422	-0.0166778	-0.0164571
74	-0.0163422	-0.0135855	-0.0166425	-0.0164284
75	-0.0163169	-0.0137486	-0.0166082	-0.0164005
76	-0.0162924	-0.0139115	-0.0165749	-0.0163735
77	-0.0162687	-0.0140742	-0.0165427	-0.0163473
78	-0.0162456	-0.0142367	-0.0165114	-0.0163219
79	-0.0162233	-0.0143989	-0.016481	-0.0162972
80	-0.0162016	-0.0145609	-0.0164516	-0.0162733
81	-0.0161806	-0.0147227	-0.016423	-0.0162502
82	-0.0161603	-0.0148843	-0.0163953	-0.0162277
83	-0.0161406	-0.0150458	-0.0163685	-0.0162059
84	-0.0161214	-0.015207	-0.0163424	-0.0161848
85	-0.0161029	-0.015368	-0.0163172	-0.0161643
86	-0.0160849	-0.0155288	-0.0162927	-0.0161445
87	-0.0160675	-0.0156895	-0.0162689	-0.0161252
88	-0.0160507	-0.01585	-0.0162459	-0.0161066
89	-0.0160343	-0.0160104	-0.0162236	-0.0160885
90	-0.0160185	-0.0161706	-0.0162019	-0.016071
91	-0.0160031	-0.0163306	-0.016181	-0.016054
92	-0.0159882	-0.0164905	-0.0161606	-0.0160376
93	-0.0159738	-0.0166502	-0.0161409	-0.0160216
94	-0.0159598	-0.0168098	-0.0161218	-0.0160062
95	-0.0159463	-0.0169693	-0.0161032	-0.0159912
96	-0.0159332	-0.0171286	-0.0160853	-0.0159767
97	-0.0159205	-0.0172878	-0.0160679	-0.0159626
98	-0.0159082	-0.0174469	-0.016051	-0.015949
99	-0.0158962	-0.0176058	-0.0160346	-0.0159358
100	-0.0158847	-0.0177647	-0.0160188	-0.015923
101	-0.0158735	-0.0178348	-0.0160034	-0.0159106
102	-0.0158626	-0.0178472	-0.0159885	-0.0158986
103	-0.0158521	-0.017823	-0.0159741	-0.015887
104	-0.015842	-0.0177763	-0.0159601	-0.0158758
105	-0.0158321	-0.0177165	-0.0159466	-0.0158648
106	-0.0158226	-0.0176499	-0.0159335	-0.0158543
107	-0.0158133	-0.0175805	-0.0159208	-0.015844
108	-0.0158044	-0.0175108	-0.0159085	-0.0158341
109	-0.0157957	-0.0174424	-0.0158965	-0.0158245
110	-0.0157873	-0.017376	-0.015885	-0.0158152
111	-0.0157792	-0.0173121	-0.0158738	-0.0158062
112	-0.0157713	-0.0172509	-0.0158629	-0.0157975
113	-0.0157636	-0.0171925	-0.0158524	-0.015789
114	-0.0157563	-0.0171367	-0.0158422	-0.0157808
115	-0.0157491	-0.0170834	-0.0158324	-0.0157729
116	-0.0157422	-0.0170324	-0.0158228	-0.0157652
117	-0.0157354	-0.0169837	-0.0158136	-0.0157578
118	-0.0157289	-0.0169369	-0.0158046	-0.0157506
119	-0.0157226	-0.0168921	-0.0157959	-0.0157436
120	-0.0157165	-0.0168489	-0.0157875	-0.0157368
121	-0.0157106	-0.0168075	-0.0157794	-0.0157303
122	-0.0157049	-0.0167675	-0.0157715	-0.0157239
123	-0.0156993	-0.0167289	-0.0157639	-0.0157178
124	-0.0156939	-0.0166917	-0.0157565	-0.0157118
125	-0.0156887	-0.0166557	-0.0157493	-0.015706
126	-0.0156836	-0.0166209	-0.0157423	-0.0157004
127	-0.0156787	-0.0165873	-0.0157356	-0.015695
128	-0.015674	-0.0165547	-0.0157291	-0.0156897
129	-0.0156694	-0.0165232	-0.0157228	-0.0156847
130	-0.0156649	-0.0164927	-0.0157167	-0.0156797
131	-0.0156606	-0.0164631	-0.0157107	-0.0156749
132	-0.0156564	-0.0164344	-0.015705	-0.0156703
133	-0.0156523	-0.0164066	-0.0156994	-0.0156658
134	-0.0156483	-0.0163797	-0.015694	-0.0156614
135	-0.0156445	-0.0163535	-0.0156888	-0.0156572
136	-0.0156408	-0.0163282	-0.0156837	-0.0156531
137	-0.0156372	-0.0163036	-0.0156788	-0.0156491
138	-0.0156336	-0.0162798	-0.015674	-0.0156452
139	-0.0156302	-0.0162567	-0.0156694	-0.0156415
140	-0.0156269	-0.0162343	-0.0156649	-0.0156378
141	-0.0156237	-0.0162126	-0.0156606	-0.0156343
142	-0.0156206	-0.0161915	-0.0156564	-0.0156309
143	-0.0156175	-0.016171	-0.0156523	-0.0156275
144	-0.0156146	-0.0161512	-0.0156483	-0.0156243
145	-0.0156117	-0.016132	-0.0156445	-0.0156211
146	-0.0156089	-0.0161133	-0.0156407	-0.0156181
147	-0.0156061	-0.0160952	-0.0156371	-0.0156151
148	-0.0156035	-0.0160777	-0.0156336	-0.0156122
149	-0.0156009	-0.0160607	-0.0156302	-0.0156094
150	-0.0155983	-0.0160442	-0.0156268	-0.0156066
151	-0.0155959	-0.0160282	-0.0156236	-0.0156039
152	-0.0155935	-0.0160126	-0.0156204	-0.0156013
153	-0.0155911	-0.0159976	-0.0156174	-0.0155988
154	-0.0155888	-0.015983	-0.0156144	-0.0155963
155	-0.0155866	-0.0159688	-0.0156115	-0.0155939
156	-0.0155844	-0.0159551	-0.0156087	-0.0155915
157	-0.0155822	-0.0159418	-0.0156059	-0.0155892
158	-0.0155801	-0.0159289	-0.0156033	-0.0155869
159	-0.0155781	-0.0159163	-0.0156007	-0.0155847
160	-0.0155761	-0.0159042	-0.0155981	-0.0155826
161	-0.0155741	-0.0158924	-0.0155956	-0.0155804
162	-0.0155722	-0.015881	-0.0155932	-0.0155784
163	-0.0155703	-0.0158699	-0.0155909	-0.0155763
164	-0.0155684	-0.0158592	-0.0155886	-0.0155744
165	-0.0155666	-0.0158488	-0.0155863	-0.0155724
166	-0.0155647	-0.0158387	-0.0155841	-0.0155705
167	-0.015563	-0.0158289	-0.0155819	-0.0155686
168	-0.0155612	-0.0158194	-0.0155798	-0.0155668
169	-0.0155595	-0.0158102	-0.0155778	-0.0155649
170	-0.0155578	-0.0158012	-0.0155757	-0.0155631
171	-0.0155561	-0.0157926	-0.0155737	-0.0155614
172	-0.0155544	-0.0157841	-0.0155718	-0.0155596
173	-0.0155528	-0.015776	-0.0155699	-0.0155579
174	-0.0155512	-0.0157681	-0.015568	-0.0155562
175	-0.0155496	-0.0157604	-0.0155661	-0.0155546
176	-0.015548	-0.015753	-0.0155643	-0.0155529
177	-0.0155464	-0.0157457	-0.0155625	-0.0155513
178	-0.0155448	-0.0157387	-0.0155608	-0.0155497
179	-0.0155433	-0.0157319	-0.015559	-0.0155481
180	-0.0155417	-0.0157253	-0.0155573	-0.0155465
181	-0.0155402	-0.0157189	-0.0155556	-0.0155449
182	-0.0155387	-0.0157127	-0.0155539	-0.0155433
183	-0.0155371	-0.0157067	-0.0155523	-0.0155418
184	-0.0155356	-0.0157008	-0.0155506	-0.0155403
185	-0.0155341	-0.0156951	-0.015549	-0.0155387
186	-0.0155326	-0.0156896	-0.0155474	-0.0155372
187	-0.0155311	-0.0156842	-0.0155458	-0.0155357
188	-0.0155296	-0.015679	-0.0155442	-0.0155342
189	-0.0155281	-0.015674	-0.0155427	-0.0155327
190	-0.0155267	-0.0156691	-0.0155411	-0.0155312
191	-0.0155252	-0.0156643	-0.0155396	-0.0155297
192	-0.0155237	-0.0156596	-0.015538	-0.0155282
193	-0.0155222	-0.0156551	-0.0155365	-0.0155267
194	-0.0155207	-0.0156507	-0.015535	-0.0155252
195	-0.0155192	-0.0156465	-0.0155335	-0.0155237
196	-0.0155177	-0.0156423	-0.0155319	-0.0155222
197	-0.0155162	-0.0156383	-0.0155304	-0.0155207
198	-0.0155147	-0.0156343	-0.0155289	-0.0155192
199	-0.0155132	-0.0156305	-0.0155274	-0.0155177
200	-0.0155117	-0.0156268	-0.0155259	-0.0155162

## Sheet: Fig.S2
Manure N2O emissions (kg/head/yr)	C-seq potential (t C/ha)	Number of cattle (head/ha)
1	0	0
1	1	0.1
1	2	0.2
1	3	0.3
1	4	0.4
1	5	0.5
1	6	0.6
1	7	0.7
1	8	0.8
1	9	0.9
1	10	1
1	11	1.1
1	12	1.2
1	13	1.3
1	14	1.4
1	15	1.5
1	16	1.6
1	17	1.7
1	18	1.8
1	19	1.9
1	20	2
1	21	2.1
1	22	2.2
1	23	2.3
1	24	2.4
1	25	2.5
1	26	2.6
1	27	2.7
1	28	2.8
1	29	2.9
1	30	3
1	31	3.1
1	32	3.2
1	33	3.3
1	34	3.4
1	35	3.5
1	36	3.6
1	37	3.7
1	38	3.8
1	39	3.9
1	40	4
1	41	4.1
1	42	4.2
1	43	4.3
1	44	4.4
1	45	4.5
1	46	4.6
1	47	4.7
1	48	4.8
1	49	4.9
1	50	5
2	0	0
2	1	0.05
2	2	0.1
2	3	0.15
2	4	0.2
2	5	0.25
2	6	0.3
2	7	0.35
2	8	0.4
2	9	0.45
2	10	0.5
2	11	0.55
2	12	0.6
2	13	0.65
2	14	0.7
2	15	0.75
2	16	0.8
2	17	0.85
2	18	0.9
2	19	0.95
2	20	1
2	21	1.05
2	22	1.1
2	23	1.15
2	24	1.2
2	25	1.25
2	26	1.3
2	27	1.35
2	28	1.4
2	29	1.45
2	30	1.5
2	31	1.55
2	32	1.6
2	33	1.65
2	34	1.7
2	35	1.75
2	36	1.8
2	37	1.85
2	38	1.9
2	39	1.95
2	40	2
2	41	2.05
2	42	2.1
2	43	2.15
2	44	2.2
2	45	2.25
2	46	2.3
2	47	2.35
2	48	2.4
2	49	2.45
2	50	2.5
3	0	0
3	1	0.0333333
3	2	0.0666667
3	3	0.1
3	4	0.133333
3	5	0.166667
3	6	0.2
3	7	0.233333
3	8	0.266667
3	9	0.3
3	10	0.333333
3	11	0.366667
3	12	0.4
3	13	0.433333
3	14	0.466667
3	15	0.5
3	16	0.533333
3	17	0.566667
3	18	0.6
3	19	0.633333
3	20	0.666667
3	21	0.7
3	22	0.733333
3	23	0.766667
3	24	0.8
3	25	0.833333
3	26	0.866667
3	27	0.9
3	28	0.933333
3	29	0.966667
3	30	1
3	31	1.03333
3	32	1.06667
3	33	1.1
3	34	1.13333
3	35	1.16667
3	36	1.2
3	37	1.23333
3	38	1.26667
3	39	1.3
3	40	1.33333
3	41	1.36667
3	42	1.4
3	43	1.43333
3	44	1.46667
3	45	1.5
3	46	1.53333
3	47	1.56667
3	48	1.6
3	49	1.63333
3	50	1.66667
4	0	0
4	1	0.025
4	2	0.05
4	3	0.075
4	4	0.1
4	5	0.125
4	6	0.15
4	7	0.175
4	8	0.2
4	9	0.225
4	10	0.25
4	11	0.275
4	12	0.3
4	13	0.325
4	14	0.35
4	15	0.375
4	16	0.4
4	17	0.425
4	18	0.45
4	19	0.475
4	20	0.5
4	21	0.525
4	22	0.55
4	23	0.575
4	24	0.6
4	25	0.625
4	26	0.65
4	27	0.675
4	28	0.7
4	29	0.725
4	30	0.75
4	31	0.775
4	32	0.8
4	33	0.825
4	34	0.85
4	35	0.875
4	36	0.9
4	37	0.925
4	38	0.95
4	39	0.975
4	40	1
4	41	1.025
4	42	1.05
4	43	1.075
4	44	1.1
4	45	1.125
4	46	1.15
4	47	1.175
4	48	1.2
4	49	1.225
4	50	1.25
5	0	0
5	1	0.02
5	2	0.04
5	3	0.06
5	4	0.08
5	5	0.1
5	6	0.12
5	7	0.14
5	8	0.16
5	9	0.18
5	10	0.2
5	11	0.22
5	12	0.24
5	13	0.26
5	14	0.28
5	15	0.3
5	16	0.32
5	17	0.34
5	18	0.36
5	19	0.38
5	20	0.4
5	21	0.42
5	22	0.44
5	23	0.46
5	24	0.48
5	25	0.5
5	26	0.52
5	27	0.54
5	28	0.56
5	29	0.58
5	30	0.6
5	31	0.62
5	32	0.64
5	33	0.66
5	34	0.68
5	35	0.7
5	36	0.72
5	37	0.74
5	38	0.76
5	39	0.78
5	40	0.8
5	41	0.82
5	42	0.84
5	43	0.86
5	44	0.88
5	45	0.9
5	46	0.92
5	47	0.94
5	48	0.96
5	49	0.98
5	50	1
6	0	0
6	1	0.0166667
6	2	0.0333333
6	3	0.05
6	4	0.0666667
6	5	0.0833333
6	6	0.1
6	7	0.116667
6	8	0.133333
6	9	0.15
6	10	0.166667
6	11	0.183333
6	12	0.2
6	13	0.216667
6	14	0.233333
6	15	0.25
6	16	0.266667
6	17	0.283333
6	18	0.3
6	19	0.316667
6	20	0.333333
6	21	0.35
6	22	0.366667
6	23	0.383333
6	24	0.4
6	25	0.416667
6	26	0.433333
6	27	0.45
6	28	0.466667
6	29	0.483333
6	30	0.5
6	31	0.516667
6	32	0.533333
6	33	0.55
6	34	0.566667
6	35	0.583333
6	36	0.6
6	37	0.616667
6	38	0.633333
6	39	0.65
6	40	0.666667
6	41	0.683333
6	42	0.7
6	43	0.716667
6	44	0.733333
6	45	0.75
6	46	0.766667
6	47	0.783333
6	48	0.8
6	49	0.816667
6	50	0.833333
7	0	0
7	1	0.0142857
7	2	0.0285714
7	3	0.0428571
7	4	0.0571429
7	5	0.0714286
7	6	0.0857143
7	7	0.1
7	8	0.114286
7	9	0.128571
7	10	0.142857
7	11	0.157143
7	12	0.171429
7	13	0.185714
7	14	0.2
7	15	0.214286
7	16	0.228571
7	17	0.242857
7	18	0.257143
7	19	0.271429
7	20	0.285714
7	21	0.3
7	22	0.314286
7	23	0.328571
7	24	0.342857
7	25	0.357143
7	26	0.371429
7	27	0.385714
7	28	0.4
7	29	0.414286
7	30	0.428571
7	31	0.442857
7	32	0.457143
7	33	0.471429
7	34	0.485714
7	35	0.5
7	36	0.514286
7	37	0.528571
7	38	0.542857
7	39	0.557143
7	40	0.571429
7	41	0.585714
7	42	0.6
7	43	0.614286
7	44	0.628571
7	45	0.642857
7	46	0.657143
7	47	0.671429
7	48	0.685714
7	49	0.7
7	50	0.714286
8	0	0
8	1	0.0125
8	2	0.025
8	3	0.0375
8	4	0.05
8	5	0.0625
8	6	0.075
8	7	0.0875
8	8	0.1
8	9	0.1125
8	10	0.125
8	11	0.1375
8	12	0.15
8	13	0.1625
8	14	0.175
8	15	0.1875
8	16	0.2
8	17	0.2125
8	18	0.225
8	19	0.2375
8	20	0.25
8	21	0.2625
8	22	0.275
8	23	0.2875
8	24	0.3
8	25	0.3125
8	26	0.325
8	27	0.3375
8	28	0.35
8	29	0.3625
8	30	0.375
8	31	0.3875
8	32	0.4
8	33	0.4125
8	34	0.425
8	35	0.4375
8	36	0.45
8	37	0.4625
8	38	0.475
8	39	0.4875
8	40	0.5
8	41	0.5125
8	42	0.525
8	43	0.5375
8	44	0.55
8	45	0.5625
8	46	0.575
8	47	0.5875
8	48	0.6
8	49	0.6125
8	50	0.625
9	0	0
9	1	0.0111111
9	2	0.0222222
9	3	0.0333333
9	4	0.0444444
9	5	0.0555556
9	6	0.0666667
9	7	0.0777778
9	8	0.0888889
9	9	0.1
9	10	0.111111
9	11	0.122222
9	12	0.133333
9	13	0.144444
9	14	0.155556
9	15	0.166667
9	16	0.177778
9	17	0.188889
9	18	0.2
9	19	0.211111
9	20	0.222222
9	21	0.233333
9	22	0.244444
9	23	0.255556
9	24	0.266667
9	25	0.277778
9	26	0.288889
9	27	0.3
9	28	0.311111
9	29	0.322222
9	30	0.333333
9	31	0.344444
9	32	0.355556
9	33	0.366667
9	34	0.377778
9	35	0.388889
9	36	0.4
9	37	0.411111
9	38	0.422222
9	39	0.433333
9	40	0.444444
9	41	0.455556
9	42	0.466667
9	43	0.477778
9	44	0.488889
9	45	0.5
9	46	0.511111
9	47	0.522222
9	48	0.533333
9	49	0.544444
9	50	0.555556
10	0	0
10	1	0.01
10	2	0.02
10	3	0.03
10	4	0.04
10	5	0.05
10	6	0.06
10	7	0.07
10	8	0.08
10	9	0.09
10	10	0.1
10	11	0.11
10	12	0.12
10	13	0.13
10	14	0.14
10	15	0.15
10	16	0.16
10	17	0.17
10	18	0.18
10	19	0.19
10	20	0.2
10	21	0.21
10	22	0.22
10	23	0.23
10	24	0.24
10	25	0.25
10	26	0.26
10	27	0.27
10	28	0.28
10	29	0.29
10	30	0.3
10	31	0.31
10	32	0.32
10	33	0.33
10	34	0.34
10	35	0.35
10	36	0.36
10	37	0.37
10	38	0.38
10	39	0.39
10	40	0.4
10	41	0.41
10	42	0.42
10	43	0.43
10	44	0.44
10	45	0.45
10	46	0.46
10	47	0.47
10	48	0.48
10	49	0.49
10	50	0.5
11	0	0
11	1	0.00909091
11	2	0.0181818
11	3	0.0272727
11	4	0.0363636
11	5	0.0454545
11	6	0.0545455
11	7	0.0636364
11	8	0.0727273
11	9	0.0818182
11	10	0.0909091
11	11	0.1
11	12	0.109091
11	13	0.118182
11	14	0.127273
11	15	0.136364
11	16	0.145455
11	17	0.154545
11	18	0.163636
11	19	0.172727
11	20	0.181818
11	21	0.190909
11	22	0.2
11	23	0.209091
11	24	0.218182
11	25	0.227273
11	26	0.236364
11	27	0.245455
11	28	0.254545
11	29	0.263636
11	30	0.272727
11	31	0.281818
11	32	0.290909
11	33	0.3
11	34	0.309091
11	35	0.318182
11	36	0.327273
11	37	0.336364
11	38	0.345455
11	39	0.354545
11	40	0.363636
11	41	0.372727
11	42	0.381818
11	43	0.390909
11	44	0.4
11	45	0.409091
11	46	0.418182
11	47	0.427273
11	48	0.436364
11	49	0.445455
11	50	0.454545
12	0	0
12	1	0.00833333
12	2	0.0166667
12	3	0.025
12	4	0.0333333
12	5	0.0416667
12	6	0.05
12	7	0.0583333
12	8	0.0666667
12	9	0.075
12	10	0.0833333
12	11	0.0916667
12	12	0.1
12	13	0.108333
12	14	0.116667
12	15	0.125
12	16	0.133333
12	17	0.141667
12	18	0.15
12	19	0.158333
12	20	0.166667
12	21	0.175
12	22	0.183333
12	23	0.191667
12	24	0.2
12	25	0.208333
12	26	0.216667
12	27	0.225
12	28	0.233333
12	29	0.241667
12	30	0.25
12	31	0.258333
12	32	0.266667
12	33	0.275
12	34	0.283333
12	35	0.291667
12	36	0.3
12	37	0.308333
12	38	0.316667
12	39	0.325
12	40	0.333333
12	41	0.341667
12	42	0.35
12	43	0.358333
12	44	0.366667
12	45	0.375
12	46	0.383333
12	47	0.391667
12	48	0.4
12	49	0.408333
12	50	0.416667
13	0	0
13	1	0.00769231
13	2	0.0153846
13	3	0.0230769
13	4	0.0307692
13	5	0.0384615
13	6	0.0461538
13	7	0.0538462
13	8	0.0615385
13	9	0.0692308
13	10	0.0769231
13	11	0.0846154
13	12	0.0923077
13	13	0.1
13	14	0.107692
13	15	0.115385
13	16	0.123077
13	17	0.130769
13	18	0.138462
13	19	0.146154
13	20	0.153846
13	21	0.161538
13	22	0.169231
13	23	0.176923
13	24	0.184615
13	25	0.192308
13	26	0.2
13	27	0.207692
13	28	0.215385
13	29	0.223077
13	30	0.230769
13	31	0.238462
13	32	0.246154
13	33	0.253846
13	34	0.261538
13	35	0.269231
13	36	0.276923
13	37	0.284615
13	38	0.292308
13	39	0.3
13	40	0.307692
13	41	0.315385
13	42	0.323077
13	43	0.330769
13	44	0.338462
13	45	0.346154
13	46	0.353846
13	47	0.361538
13	48	0.369231
13	49	0.376923
13	50	0.384615
14	0	0
14	1	0.00714286
14	2	0.0142857
14	3	0.0214286
14	4	0.0285714
14	5	0.0357143
14	6	0.0428571
14	7	0.05
14	8	0.0571429
14	9	0.0642857
14	10	0.0714286
14	11	0.0785714
14	12	0.0857143
14	13	0.0928571
14	14	0.1
14	15	0.107143
14	16	0.114286
14	17	0.121429
14	18	0.128571
14	19	0.135714
14	20	0.142857
14	21	0.15
14	22	0.157143
14	23	0.164286
14	24	0.171429
14	25	0.178571
14	26	0.185714
14	27	0.192857
14	28	0.2
14	29	0.207143
14	30	0.214286
14	31	0.221429
14	32	0.228571
14	33	0.235714
14	34	0.242857
14	35	0.25
14	36	0.257143
14	37	0.264286
14	38	0.271429
14	39	0.278571
14	40	0.285714
14	41	0.292857
14	42	0.3
14	43	0.307143
14	44	0.314286
14	45	0.321429
14	46	0.328571
14	47	0.335714
14	48	0.342857
14	49	0.35
14	50	0.357143
15	0	0
15	1	0.00666667
15	2	0.0133333
15	3	0.02
15	4	0.0266667
15	5	0.0333333
15	6	0.04
15	7	0.0466667
15	8	0.0533333
15	9	0.06
15	10	0.0666667
15	11	0.0733333
15	12	0.08
15	13	0.0866667
15	14	0.0933333
15	15	0.1
15	16	0.106667
15	17	0.113333
15	18	0.12
15	19	0.126667
15	20	0.133333
15	21	0.14
15	22	0.146667
15	23	0.153333
15	24	0.16
15	25	0.166667
15	26	0.173333
15	27	0.18
15	28	0.186667
15	29	0.193333
15	30	0.2
15	31	0.206667
15	32	0.213333
15	33	0.22
15	34	0.226667
15	35	0.233333
15	36	0.24
15	37	0.246667
15	38	0.253333
15	39	0.26
15	40	0.266667
15	41	0.273333
15	42	0.28
15	43	0.286667
15	44	0.293333
15	45	0.3
15	46	0.306667
15	47	0.313333
15	48	0.32
15	49	0.326667
15	50	0.333333
16	0	0
16	1	0.00625
16	2	0.0125
16	3	0.01875
16	4	0.025
16	5	0.03125
16	6	0.0375
16	7	0.04375
16	8	0.05
16	9	0.05625
16	10	0.0625
16	11	0.06875
16	12	0.075
16	13	0.08125
16	14	0.0875
16	15	0.09375
16	16	0.1
16	17	0.10625
16	18	0.1125
16	19	0.11875
16	20	0.125
16	21	0.13125
16	22	0.1375
16	23	0.14375
16	24	0.15
16	25	0.15625
16	26	0.1625
16	27	0.16875
16	28	0.175
16	29	0.18125
16	30	0.1875
16	31	0.19375
16	32	0.2
16	33	0.20625
16	34	0.2125
16	35	0.21875
16	36	0.225
16	37	0.23125
16	38	0.2375
16	39	0.24375
16	40	0.25
16	41	0.25625
16	42	0.2625
16	43	0.26875
16	44	0.275
16	45	0.28125
16	46	0.2875
16	47	0.29375
16	48	0.3
16	49	0.30625
16	50	0.3125

## Sheet: Fig.S3
C-seq potential (t C/ha)	Enteric CH4 emissions (kg/head/yr)	Manure N2O emissions (kg/head/yr)	Number of cattle (head/ha)
0	40	1	0
1	40	1	0.0198397
2	40	1	0.0396794
3	40	1	0.059519
4	40	1	0.0793587
5	40	1	0.0991984
6	40	1	0.119038
7	40	1	0.138878
8	40	1	0.158717
9	40	1	0.178557
10	40	1	0.198397
11	40	1	0.218236
12	40	1	0.238076
13	40	1	0.257916
14	40	1	0.277756
15	40	1	0.297595
16	40	1	0.317435
17	40	1	0.337275
18	40	1	0.357114
19	40	1	0.376954
20	40	1	0.396794
21	40	1	0.416633
22	40	1	0.436473
23	40	1	0.456313
24	40	1	0.476152
25	40	1	0.495992
26	40	1	0.515832
27	40	1	0.535671
28	40	1	0.555511
29	40	1	0.575351
30	40	1	0.59519
31	40	1	0.61503
32	40	1	0.63487
33	40	1	0.654709
34	40	1	0.674549
35	40	1	0.694389
36	40	1	0.714228
37	40	1	0.734068
38	40	1	0.753908
39	40	1	0.773747
40	40	1	0.793587
41	40	1	0.813427
42	40	1	0.833267
43	40	1	0.853106
44	40	1	0.872946
45	40	1	0.892786
46	40	1	0.912625
47	40	1	0.932465
48	40	1	0.952305
49	40	1	0.972144
50	40	1	0.991984
0	41	1	0
1	41	1	0.0194499
2	41	1	0.0388998
3	41	1	0.0583497
4	41	1	0.0777996
5	41	1	0.0972495
6	41	1	0.116699
7	41	1	0.136149
8	41	1	0.155599
9	41	1	0.175049
10	41	1	0.194499
11	41	1	0.213949
12	41	1	0.233399
13	41	1	0.252849
14	41	1	0.272299
15	41	1	0.291749
16	41	1	0.311198
17	41	1	0.330648
18	41	1	0.350098
19	41	1	0.369548
20	41	1	0.388998
21	41	1	0.408448
22	41	1	0.427898
23	41	1	0.447348
24	41	1	0.466798
25	41	1	0.486248
26	41	1	0.505697
27	41	1	0.525147
28	41	1	0.544597
29	41	1	0.564047
30	41	1	0.583497
31	41	1	0.602947
32	41	1	0.622397
33	41	1	0.641847
34	41	1	0.661297
35	41	1	0.680747
36	41	1	0.700196
37	41	1	0.719646
38	41	1	0.739096
39	41	1	0.758546
40	41	1	0.777996
41	41	1	0.797446
42	41	1	0.816896
43	41	1	0.836346
44	41	1	0.855796
45	41	1	0.875246
46	41	1	0.894695
47	41	1	0.914145
48	41	1	0.933595
49	41	1	0.953045
50	41	1	0.972495
0	42	1	0
1	42	1	0.0190751
2	42	1	0.0381503
3	42	1	0.0572254
4	42	1	0.0763006
5	42	1	0.0953757
6	42	1	0.114451
7	42	1	0.133526
8	42	1	0.152601
9	42	1	0.171676
10	42	1	0.190751
11	42	1	0.209827
12	42	1	0.228902
13	42	1	0.247977
14	42	1	0.267052
15	42	1	0.286127
16	42	1	0.305202
17	42	1	0.324277
18	42	1	0.343353
19	42	1	0.362428
20	42	1	0.381503
21	42	1	0.400578
22	42	1	0.419653
23	42	1	0.438728
24	42	1	0.457803
25	42	1	0.476879
26	42	1	0.495954
27	42	1	0.515029
28	42	1	0.534104
29	42	1	0.553179
30	42	1	0.572254
31	42	1	0.591329
32	42	1	0.610405
33	42	1	0.62948
34	42	1	0.648555
35	42	1	0.66763
36	42	1	0.686705
37	42	1	0.70578
38	42	1	0.724855
39	42	1	0.743931
40	42	1	0.763006
41	42	1	0.782081
42	42	1	0.801156
43	42	1	0.820231
44	42	1	0.839306
45	42	1	0.858382
46	42	1	0.877457
47	42	1	0.896532
48	42	1	0.915607
49	42	1	0.934682
50	42	1	0.953757
0	43	1	0
1	43	1	0.0187146
2	43	1	0.0374291
3	43	1	0.0561437
4	43	1	0.0748582
5	43	1	0.0935728
6	43	1	0.112287
7	43	1	0.131002
8	43	1	0.149716
9	43	1	0.168431
10	43	1	0.187146
11	43	1	0.20586
12	43	1	0.224575
13	43	1	0.243289
14	43	1	0.262004
15	43	1	0.280718
16	43	1	0.299433
17	43	1	0.318147
18	43	1	0.336862
19	43	1	0.355577
20	43	1	0.374291
21	43	1	0.393006
22	43	1	0.41172
23	43	1	0.430435
24	43	1	0.449149
25	43	1	0.467864
26	43	1	0.486578
27	43	1	0.505293
28	43	1	0.524008
29	43	1	0.542722
30	43	1	0.561437
31	43	1	0.580151
32	43	1	0.598866
33	43	1	0.61758
34	43	1	0.636295
35	43	1	0.655009
36	43	1	0.673724
37	43	1	0.692439
38	43	1	0.711153
39	43	1	0.729868
40	43	1	0.748582
41	43	1	0.767297
42	43	1	0.786011
43	43	1	0.804726
44	43	1	0.82344
45	43	1	0.842155
46	43	1	0.86087
47	43	1	0.879584
48	43	1	0.898299
49	43	1	0.917013
50	43	1	0.935728
0	44	1	0
1	44	1	0.0183673
2	44	1	0.0367347
3	44	1	0.055102
4	44	1	0.0734694
5	44	1	0.0918367
6	44	1	0.110204
7	44	1	0.128571
8	44	1	0.146939
9	44	1	0.165306
10	44	1	0.183673
11	44	1	0.202041
12	44	1	0.220408
13	44	1	0.238776
14	44	1	0.257143
15	44	1	0.27551
16	44	1	0.293878
17	44	1	0.312245
18	44	1	0.330612
19	44	1	0.34898
20	44	1	0.367347
21	44	1	0.385714
22	44	1	0.404082
23	44	1	0.422449
24	44	1	0.440816
25	44	1	0.459184
26	44	1	0.477551
27	44	1	0.495918
28	44	1	0.514286
29	44	1	0.532653
30	44	1	0.55102
31	44	1	0.569388
32	44	1	0.587755
33	44	1	0.606122
34	44	1	0.62449
35	44	1	0.642857
36	44	1	0.661224
37	44	1	0.679592
38	44	1	0.697959
39	44	1	0.716327
40	44	1	0.734694
41	44	1	0.753061
42	44	1	0.771429
43	44	1	0.789796
44	44	1	0.808163
45	44	1	0.826531
46	44	1	0.844898
47	44	1	0.863265
48	44	1	0.881633
49	44	1	0.9
50	44	1	0.918367
0	45	1	0
1	45	1	0.0180328
2	45	1	0.0360656
3	45	1	0.0540984
4	45	1	0.0721311
5	45	1	0.0901639
6	45	1	0.108197
7	45	1	0.12623
8	45	1	0.144262
9	45	1	0.162295
10	45	1	0.180328
11	45	1	0.198361
12	45	1	0.216393
13	45	1	0.234426
14	45	1	0.252459
15	45	1	0.270492
16	45	1	0.288525
17	45	1	0.306557
18	45	1	0.32459
19	45	1	0.342623
20	45	1	0.360656
21	45	1	0.378689
22	45	1	0.396721
23	45	1	0.414754
24	45	1	0.432787
25	45	1	0.45082
26	45	1	0.468852
27	45	1	0.486885
28	45	1	0.504918
29	45	1	0.522951
30	45	1	0.540984
31	45	1	0.559016
32	45	1	0.577049
33	45	1	0.595082
34	45	1	0.613115
35	45	1	0.631148
36	45	1	0.64918
37	45	1	0.667213
38	45	1	0.685246
39	45	1	0.703279
40	45	1	0.721311
41	45	1	0.739344
42	45	1	0.757377
43	45	1	0.77541
44	45	1	0.793443
45	45	1	0.811475
46	45	1	0.829508
47	45	1	0.847541
48	45	1	0.865574
49	45	1	0.883607
50	45	1	0.901639
0	46	1	0
1	46	1	0.0177102
2	46	1	0.0354204
3	46	1	0.0531306
4	46	1	0.0708408
5	46	1	0.088551
6	46	1	0.106261
7	46	1	0.123971
8	46	1	0.141682
9	46	1	0.159392
10	46	1	0.177102
11	46	1	0.194812
12	46	1	0.212522
13	46	1	0.230233
14	46	1	0.247943
15	46	1	0.265653
16	46	1	0.283363
17	46	1	0.301073
18	46	1	0.318784
19	46	1	0.336494
20	46	1	0.354204
21	46	1	0.371914
22	46	1	0.389624
23	46	1	0.407335
24	46	1	0.425045
25	46	1	0.442755
26	46	1	0.460465
27	46	1	0.478175
28	46	1	0.495886
29	46	1	0.513596
30	46	1	0.531306
31	46	1	0.549016
32	46	1	0.566726
33	46	1	0.584436
34	46	1	0.602147
35	46	1	0.619857
36	46	1	0.637567
37	46	1	0.655277
38	46	1	0.672987
39	46	1	0.690698
40	46	1	0.708408
41	46	1	0.726118
42	46	1	0.743828
43	46	1	0.761538
44	46	1	0.779249
45	46	1	0.796959
46	46	1	0.814669
47	46	1	0.832379
48	46	1	0.850089
49	46	1	0.8678
50	46	1	0.88551
0	47	1	0
1	47	1	0.0173989
2	47	1	0.0347979
3	47	1	0.0521968
4	47	1	0.0695958
5	47	1	0.0869947
6	47	1	0.104394
7	47	1	0.121793
8	47	1	0.139192
9	47	1	0.156591
10	47	1	0.173989
11	47	1	0.191388
12	47	1	0.208787
13	47	1	0.226186
14	47	1	0.243585
15	47	1	0.260984
16	47	1	0.278383
17	47	1	0.295782
18	47	1	0.313181
19	47	1	0.33058
20	47	1	0.347979
21	47	1	0.365378
22	47	1	0.382777
23	47	1	0.400176
24	47	1	0.417575
25	47	1	0.434974
26	47	1	0.452373
27	47	1	0.469772
28	47	1	0.48717
29	47	1	0.504569
30	47	1	0.521968
31	47	1	0.539367
32	47	1	0.556766
33	47	1	0.574165
34	47	1	0.591564
35	47	1	0.608963
36	47	1	0.626362
37	47	1	0.643761
38	47	1	0.66116
39	47	1	0.678559
40	47	1	0.695958
41	47	1	0.713357
42	47	1	0.730756
43	47	1	0.748155
44	47	1	0.765554
45	47	1	0.782953
46	47	1	0.800351
47	47	1	0.81775
48	47	1	0.835149
49	47	1	0.852548
50	47	1	0.869947
0	48	1	0
1	48	1	0.0170984
2	48	1	0.0341969
3	48	1	0.0512953
4	48	1	0.0683938
5	48	1	0.0854922
6	48	1	0.102591
7	48	1	0.119689
8	48	1	0.136788
9	48	1	0.153886
10	48	1	0.170984
11	48	1	0.188083
12	48	1	0.205181
13	48	1	0.22228
14	48	1	0.239378
15	48	1	0.256477
16	48	1	0.273575
17	48	1	0.290674
18	48	1	0.307772
19	48	1	0.32487
20	48	1	0.341969
21	48	1	0.359067
22	48	1	0.376166
23	48	1	0.393264
24	48	1	0.410363
25	48	1	0.427461
26	48	1	0.44456
27	48	1	0.461658
28	48	1	0.478756
29	48	1	0.495855
30	48	1	0.512953
31	48	1	0.530052
32	48	1	0.54715
33	48	1	0.564249
34	48	1	0.581347
35	48	1	0.598446
36	48	1	0.615544
37	48	1	0.632642
38	48	1	0.649741
39	48	1	0.666839
40	48	1	0.683938
41	48	1	0.701036
42	48	1	0.718135
43	48	1	0.735233
44	48	1	0.752332
45	48	1	0.76943
46	48	1	0.786528
47	48	1	0.803627
48	48	1	0.820725
49	48	1	0.837824
50	48	1	0.854922
0	49	1	0
1	49	1	0.0168081
2	49	1	0.0336163
3	49	1	0.0504244
4	49	1	0.0672326
5	49	1	0.0840407
6	49	1	0.100849
7	49	1	0.117657
8	49	1	0.134465
9	49	1	0.151273
10	49	1	0.168081
11	49	1	0.18489
12	49	1	0.201698
13	49	1	0.218506
14	49	1	0.235314
15	49	1	0.252122
16	49	1	0.26893
17	49	1	0.285739
18	49	1	0.302547
19	49	1	0.319355
20	49	1	0.336163
21	49	1	0.352971
22	49	1	0.369779
23	49	1	0.386587
24	49	1	0.403396
25	49	1	0.420204
26	49	1	0.437012
27	49	1	0.45382
28	49	1	0.470628
29	49	1	0.487436
30	49	1	0.504244
31	49	1	0.521053
32	49	1	0.537861
33	49	1	0.554669
34	49	1	0.571477
35	49	1	0.588285
36	49	1	0.605093
37	49	1	0.621902
38	49	1	0.63871
39	49	1	0.655518
40	49	1	0.672326
41	49	1	0.689134
42	49	1	0.705942
43	49	1	0.72275
44	49	1	0.739559
45	49	1	0.756367
46	49	1	0.773175
47	49	1	0.789983
48	49	1	0.806791
49	49	1	0.823599
50	49	1	0.840407
0	50	1	0
1	50	1	0.0165275
2	50	1	0.0330551
3	50	1	0.0495826
4	50	1	0.0661102
5	50	1	0.0826377
6	50	1	0.0991653
7	50	1	0.115693
8	50	1	0.13222
9	50	1	0.148748
10	50	1	0.165275
11	50	1	0.181803
12	50	1	0.198331
13	50	1	0.214858
14	50	1	0.231386
15	50	1	0.247913
16	50	1	0.264441
17	50	1	0.280968
18	50	1	0.297496
19	50	1	0.314023
20	50	1	0.330551
21	50	1	0.347078
22	50	1	0.363606
23	50	1	0.380134
24	50	1	0.396661
25	50	1	0.413189
26	50	1	0.429716
27	50	1	0.446244
28	50	1	0.462771
29	50	1	0.479299
30	50	1	0.495826
31	50	1	0.512354
32	50	1	0.528881
33	50	1	0.545409
34	50	1	0.561937
35	50	1	0.578464
36	50	1	0.594992
37	50	1	0.611519
38	50	1	0.628047
39	50	1	0.644574
40	50	1	0.661102
41	50	1	0.677629
42	50	1	0.694157
43	50	1	0.710684
44	50	1	0.727212
45	50	1	0.74374
46	50	1	0.760267
47	50	1	0.776795
48	50	1	0.793322
49	50	1	0.80985
50	50	1	0.826377
0	51	1	0
1	51	1	0.0162562
2	51	1	0.0325123
3	51	1	0.0487685
4	51	1	0.0650246
5	51	1	0.0812808
6	51	1	0.0975369
7	51	1	0.113793
8	51	1	0.130049
9	51	1	0.146305
10	51	1	0.162562
11	51	1	0.178818
12	51	1	0.195074
13	51	1	0.21133
14	51	1	0.227586
15	51	1	0.243842
16	51	1	0.260099
17	51	1	0.276355
18	51	1	0.292611
19	51	1	0.308867
20	51	1	0.325123
21	51	1	0.341379
22	51	1	0.357635
23	51	1	0.373892
24	51	1	0.390148
25	51	1	0.406404
26	51	1	0.42266
27	51	1	0.438916
28	51	1	0.455172
29	51	1	0.471429
30	51	1	0.487685
31	51	1	0.503941
32	51	1	0.520197
33	51	1	0.536453
34	51	1	0.552709
35	51	1	0.568966
36	51	1	0.585222
37	51	1	0.601478
38	51	1	0.617734
39	51	1	0.63399
40	51	1	0.650246
41	51	1	0.666502
42	51	1	0.682759
43	51	1	0.699015
44	51	1	0.715271
45	51	1	0.731527
46	51	1	0.747783
47	51	1	0.764039
48	51	1	0.780296
49	51	1	0.796552
50	51	1	0.812808
0	52	1	0
1	52	1	0.0159935
2	52	1	0.0319871
3	52	1	0.0479806
4	52	1	0.0639742
5	52	1	0.0799677
6	52	1	0.0959612
7	52	1	0.111955
8	52	1	0.127948
9	52	1	0.143942
10	52	1	0.159935
11	52	1	0.175929
12	52	1	0.191922
13	52	1	0.207916
14	52	1	0.22391
15	52	1	0.239903
16	52	1	0.255897
17	52	1	0.27189
18	52	1	0.287884
19	52	1	0.303877
20	52	1	0.319871
21	52	1	0.335864
22	52	1	0.351858
23	52	1	0.367851
24	52	1	0.383845
25	52	1	0.399838
26	52	1	0.415832
27	52	1	0.431826
28	52	1	0.447819
29	52	1	0.463813
30	52	1	0.479806
31	52	1	0.4958
32	52	1	0.511793
33	52	1	0.527787
34	52	1	0.54378
35	52	1	0.559774
36	52	1	0.575767
37	52	1	0.591761
38	52	1	0.607754
39	52	1	0.623748
40	52	1	0.639742
41	52	1	0.655735
42	52	1	0.671729
43	52	1	0.687722
44	52	1	0.703716
45	52	1	0.719709
46	52	1	0.735703
47	52	1	0.751696
48	52	1	0.76769
49	52	1	0.783683
50	52	1	0.799677
0	53	1	0
1	53	1	0.0157393
2	53	1	0.0314785
3	53	1	0.0472178
4	53	1	0.0629571
5	53	1	0.0786963
6	53	1	0.0944356
7	53	1	0.110175
8	53	1	0.125914
9	53	1	0.141653
10	53	1	0.157393
11	53	1	0.173132
12	53	1	0.188871
13	53	1	0.20461
14	53	1	0.22035
15	53	1	0.236089
16	53	1	0.251828
17	53	1	0.267568
18	53	1	0.283307
19	53	1	0.299046
20	53	1	0.314785
21	53	1	0.330525
22	53	1	0.346264
23	53	1	0.362003
24	53	1	0.377742
25	53	1	0.393482
26	53	1	0.409221
27	53	1	0.42496
28	53	1	0.4407
29	53	1	0.456439
30	53	1	0.472178
31	53	1	0.487917
32	53	1	0.503657
33	53	1	0.519396
34	53	1	0.535135
35	53	1	0.550874
36	53	1	0.566614
37	53	1	0.582353
38	53	1	0.598092
39	53	1	0.613831
40	53	1	0.629571
41	53	1	0.64531
42	53	1	0.661049
43	53	1	0.676789
44	53	1	0.692528
45	53	1	0.708267
46	53	1	0.724006
47	53	1	0.739746
48	53	1	0.755485
49	53	1	0.771224
50	53	1	0.786963
0	54	1	0
1	54	1	0.015493
2	54	1	0.0309859
3	54	1	0.0464789
4	54	1	0.0619718
5	54	1	0.0774648
6	54	1	0.0929577
7	54	1	0.108451
8	54	1	0.123944
9	54	1	0.139437
10	54	1	0.15493
11	54	1	0.170423
12	54	1	0.185915
13	54	1	0.201408
14	54	1	0.216901
15	54	1	0.232394
16	54	1	0.247887
17	54	1	0.26338
18	54	1	0.278873
19	54	1	0.294366
20	54	1	0.309859
21	54	1	0.325352
22	54	1	0.340845
23	54	1	0.356338
24	54	1	0.371831
25	54	1	0.387324
26	54	1	0.402817
27	54	1	0.41831
28	54	1	0.433803
29	54	1	0.449296
30	54	1	0.464789
31	54	1	0.480282
32	54	1	0.495775
33	54	1	0.511268
34	54	1	0.526761
35	54	1	0.542254
36	54	1	0.557746
37	54	1	0.573239
38	54	1	0.588732
39	54	1	0.604225
40	54	1	0.619718
41	54	1	0.635211
42	54	1	0.650704
43	54	1	0.666197
44	54	1	0.68169
45	54	1	0.697183
46	54	1	0.712676
47	54	1	0.728169
48	54	1	0.743662
49	54	1	0.759155
50	54	1	0.774648
0	55	1	0
1	55	1	0.0152542
2	55	1	0.0305085
3	55	1	0.0457627
4	55	1	0.0610169
5	55	1	0.0762712
6	55	1	0.0915254
7	55	1	0.10678
8	55	1	0.122034
9	55	1	0.137288
10	55	1	0.152542
11	55	1	0.167797
12	55	1	0.183051
13	55	1	0.198305
14	55	1	0.213559
15	55	1	0.228814
16	55	1	0.244068
17	55	1	0.259322
18	55	1	0.274576
19	55	1	0.289831
20	55	1	0.305085
21	55	1	0.320339
22	55	1	0.335593
23	55	1	0.350847
24	55	1	0.366102
25	55	1	0.381356
26	55	1	0.39661
27	55	1	0.411864
28	55	1	0.427119
29	55	1	0.442373
30	55	1	0.457627
31	55	1	0.472881
32	55	1	0.488136
33	55	1	0.50339
34	55	1	0.518644
35	55	1	0.533898
36	55	1	0.549153
37	55	1	0.564407
38	55	1	0.579661
39	55	1	0.594915
40	55	1	0.610169
41	55	1	0.625424
42	55	1	0.640678
43	55	1	0.655932
44	55	1	0.671186
45	55	1	0.686441
46	55	1	0.701695
47	55	1	0.716949
48	55	1	0.732203
49	55	1	0.747458
50	55	1	0.762712
0	56	1	0
1	56	1	0.0150228
2	56	1	0.0300455
3	56	1	0.0450683
4	56	1	0.060091
5	56	1	0.0751138
6	56	1	0.0901366
7	56	1	0.105159
8	56	1	0.120182
9	56	1	0.135205
10	56	1	0.150228
11	56	1	0.16525
12	56	1	0.180273
13	56	1	0.195296
14	56	1	0.210319
15	56	1	0.225341
16	56	1	0.240364
17	56	1	0.255387
18	56	1	0.27041
19	56	1	0.285432
20	56	1	0.300455
21	56	1	0.315478
22	56	1	0.330501
23	56	1	0.345524
24	56	1	0.360546
25	56	1	0.375569
26	56	1	0.390592
27	56	1	0.405615
28	56	1	0.420637
29	56	1	0.43566
30	56	1	0.450683
31	56	1	0.465706
32	56	1	0.480728
33	56	1	0.495751
34	56	1	0.510774
35	56	1	0.525797
36	56	1	0.540819
37	56	1	0.555842
38	56	1	0.570865
39	56	1	0.585888
40	56	1	0.60091
41	56	1	0.615933
42	56	1	0.630956
43	56	1	0.645979
44	56	1	0.661002
45	56	1	0.676024
46	56	1	0.691047
47	56	1	0.70607
48	56	1	0.721093
49	56	1	0.736115
50	56	1	0.751138
0	57	1	0
1	57	1	0.0147982
2	57	1	0.0295964
3	57	1	0.0443946
4	57	1	0.0591928
5	57	1	0.073991
6	57	1	0.0887892
7	57	1	0.103587
8	57	1	0.118386
9	57	1	0.133184
10	57	1	0.147982
11	57	1	0.16278
12	57	1	0.177578
13	57	1	0.192377
14	57	1	0.207175
15	57	1	0.221973
16	57	1	0.236771
17	57	1	0.25157
18	57	1	0.266368
19	57	1	0.281166
20	57	1	0.295964
21	57	1	0.310762
22	57	1	0.325561
23	57	1	0.340359
24	57	1	0.355157
25	57	1	0.369955
26	57	1	0.384753
27	57	1	0.399552
28	57	1	0.41435
29	57	1	0.429148
30	57	1	0.443946
31	57	1	0.458744
32	57	1	0.473543
33	57	1	0.488341
34	57	1	0.503139
35	57	1	0.517937
36	57	1	0.532735
37	57	1	0.547534
38	57	1	0.562332
39	57	1	0.57713
40	57	1	0.591928
41	57	1	0.606726
42	57	1	0.621525
43	57	1	0.636323
44	57	1	0.651121
45	57	1	0.665919
46	57	1	0.680717
47	57	1	0.695516
48	57	1	0.710314
49	57	1	0.725112
50	57	1	0.73991
0	58	1	0
1	58	1	0.0145803
2	58	1	0.0291605
3	58	1	0.0437408
4	58	1	0.0583211
5	58	1	0.0729013
6	58	1	0.0874816
7	58	1	0.102062
8	58	1	0.116642
9	58	1	0.131222
10	58	1	0.145803
11	58	1	0.160383
12	58	1	0.174963
13	58	1	0.189543
14	58	1	0.204124
15	58	1	0.218704
16	58	1	0.233284
17	58	1	0.247865
18	58	1	0.262445
19	58	1	0.277025
20	58	1	0.291605
21	58	1	0.306186
22	58	1	0.320766
23	58	1	0.335346
24	58	1	0.349926
25	58	1	0.364507
26	58	1	0.379087
27	58	1	0.393667
28	58	1	0.408247
29	58	1	0.422828
30	58	1	0.437408
31	58	1	0.451988
32	58	1	0.466568
33	58	1	0.481149
34	58	1	0.495729
35	58	1	0.510309
36	58	1	0.52489
37	58	1	0.53947
38	58	1	0.55405
39	58	1	0.56863
40	58	1	0.583211
41	58	1	0.597791
42	58	1	0.612371
43	58	1	0.626951
44	58	1	0.641532
45	58	1	0.656112
46	58	1	0.670692
47	58	1	0.685272
48	58	1	0.699853
49	58	1	0.714433
50	58	1	0.729013
0	59	1	0
1	59	1	0.0143687
2	59	1	0.0287373
3	59	1	0.043106
4	59	1	0.0574746
5	59	1	0.0718433
6	59	1	0.0862119
7	59	1	0.100581
8	59	1	0.114949
9	59	1	0.129318
10	59	1	0.143687
11	59	1	0.158055
12	59	1	0.172424
13	59	1	0.186792
14	59	1	0.201161
15	59	1	0.21553
16	59	1	0.229898
17	59	1	0.244267
18	59	1	0.258636
19	59	1	0.273004
20	59	1	0.287373
21	59	1	0.301742
22	59	1	0.31611
23	59	1	0.330479
24	59	1	0.344848
25	59	1	0.359216
26	59	1	0.373585
27	59	1	0.387954
28	59	1	0.402322
29	59	1	0.416691
30	59	1	0.43106
31	59	1	0.445428
32	59	1	0.459797
33	59	1	0.474165
34	59	1	0.488534
35	59	1	0.502903
36	59	1	0.517271
37	59	1	0.53164
38	59	1	0.546009
39	59	1	0.560377
40	59	1	0.574746
41	59	1	0.589115
42	59	1	0.603483
43	59	1	0.617852
44	59	1	0.632221
45	59	1	0.646589
46	59	1	0.660958
47	59	1	0.675327
48	59	1	0.689695
49	59	1	0.704064
50	59	1	0.718433
0	60	1	0
1	60	1	0.0141631
2	60	1	0.0283262
3	60	1	0.0424893
4	60	1	0.0566524
5	60	1	0.0708155
6	60	1	0.0849785
7	60	1	0.0991416
8	60	1	0.113305
9	60	1	0.127468
10	60	1	0.141631
11	60	1	0.155794
12	60	1	0.169957
13	60	1	0.18412
14	60	1	0.198283
15	60	1	0.212446
16	60	1	0.226609
17	60	1	0.240773
18	60	1	0.254936
19	60	1	0.269099
20	60	1	0.283262
21	60	1	0.297425
22	60	1	0.311588
23	60	1	0.325751
24	60	1	0.339914
25	60	1	0.354077
26	60	1	0.36824
27	60	1	0.382403
28	60	1	0.396567
29	60	1	0.41073
30	60	1	0.424893
31	60	1	0.439056
32	60	1	0.453219
33	60	1	0.467382
34	60	1	0.481545
35	60	1	0.495708
36	60	1	0.509871
37	60	1	0.524034
38	60	1	0.538197
39	60	1	0.552361
40	60	1	0.566524
41	60	1	0.580687
42	60	1	0.59485
43	60	1	0.609013
44	60	1	0.623176
45	60	1	0.637339
46	60	1	0.651502
47	60	1	0.665665
48	60	1	0.679828
49	60	1	0.693991
50	60	1	0.708155
0	61	1	0
1	61	1	0.0139633
2	61	1	0.0279267
3	61	1	0.04189
4	61	1	0.0558533
5	61	1	0.0698166
6	61	1	0.08378
7	61	1	0.0977433
8	61	1	0.111707
9	61	1	0.12567
10	61	1	0.139633
11	61	1	0.153597
12	61	1	0.16756
13	61	1	0.181523
14	61	1	0.195487
15	61	1	0.20945
16	61	1	0.223413
17	61	1	0.237377
18	61	1	0.25134
19	61	1	0.265303
20	61	1	0.279267
21	61	1	0.29323
22	61	1	0.307193
23	61	1	0.321157
24	61	1	0.33512
25	61	1	0.349083
26	61	1	0.363047
27	61	1	0.37701
28	61	1	0.390973
29	61	1	0.404937
30	61	1	0.4189
31	61	1	0.432863
32	61	1	0.446827
33	61	1	0.46079
34	61	1	0.474753
35	61	1	0.488717
36	61	1	0.50268
37	61	1	0.516643
38	61	1	0.530606
39	61	1	0.54457
40	61	1	0.558533
41	61	1	0.572496
42	61	1	0.58646
43	61	1	0.600423
44	61	1	0.614386
45	61	1	0.62835
46	61	1	0.642313
47	61	1	0.656276
48	61	1	0.67024
49	61	1	0.684203
50	61	1	0.698166
0	62	1	0
1	62	1	0.0137691
2	62	1	0.0275382
3	62	1	0.0413074
4	62	1	0.0550765
5	62	1	0.0688456
6	62	1	0.0826147
7	62	1	0.0963839
8	62	1	0.110153
9	62	1	0.123922
10	62	1	0.137691
11	62	1	0.15146
12	62	1	0.165229
13	62	1	0.178999
14	62	1	0.192768
15	62	1	0.206537
16	62	1	0.220306
17	62	1	0.234075
18	62	1	0.247844
19	62	1	0.261613
20	62	1	0.275382
21	62	1	0.289152
22	62	1	0.302921
23	62	1	0.31669
24	62	1	0.330459
25	62	1	0.344228
26	62	1	0.357997
27	62	1	0.371766
28	62	1	0.385535
29	62	1	0.399305
30	62	1	0.413074
31	62	1	0.426843
32	62	1	0.440612
33	62	1	0.454381
34	62	1	0.46815
35	62	1	0.481919
36	62	1	0.495688
37	62	1	0.509458
38	62	1	0.523227
39	62	1	0.536996
40	62	1	0.550765
41	62	1	0.564534
42	62	1	0.578303
43	62	1	0.592072
44	62	1	0.605841
45	62	1	0.619611
46	62	1	0.63338
47	62	1	0.647149
48	62	1	0.660918
49	62	1	0.674687
50	62	1	0.688456
0	63	1	0
1	63	1	0.0135802
2	63	1	0.0271605
3	63	1	0.0407407
4	63	1	0.054321
5	63	1	0.0679012
6	63	1	0.0814815
7	63	1	0.0950617
8	63	1	0.108642
9	63	1	0.122222
10	63	1	0.135802
11	63	1	0.149383
12	63	1	0.162963
13	63	1	0.176543
14	63	1	0.190123
15	63	1	0.203704
16	63	1	0.217284
17	63	1	0.230864
18	63	1	0.244444
19	63	1	0.258025
20	63	1	0.271605
21	63	1	0.285185
22	63	1	0.298765
23	63	1	0.312346
24	63	1	0.325926
25	63	1	0.339506
26	63	1	0.353086
27	63	1	0.366667
28	63	1	0.380247
29	63	1	0.393827
30	63	1	0.407407
31	63	1	0.420988
32	63	1	0.434568
33	63	1	0.448148
34	63	1	0.461728
35	63	1	0.475309
36	63	1	0.488889
37	63	1	0.502469
38	63	1	0.516049
39	63	1	0.52963
40	63	1	0.54321
41	63	1	0.55679
42	63	1	0.57037
43	63	1	0.583951
44	63	1	0.597531
45	63	1	0.611111
46	63	1	0.624691
47	63	1	0.638272
48	63	1	0.651852
49	63	1	0.665432
50	63	1	0.679012
0	64	1	0
1	64	1	0.0133965
2	64	1	0.026793
3	64	1	0.0401894
4	64	1	0.0535859
5	64	1	0.0669824
6	64	1	0.0803789
7	64	1	0.0937754
8	64	1	0.107172
9	64	1	0.120568
10	64	1	0.133965
11	64	1	0.147361
12	64	1	0.160758
13	64	1	0.174154
14	64	1	0.187551
15	64	1	0.200947
16	64	1	0.214344
17	64	1	0.22774
18	64	1	0.241137
19	64	1	0.254533
20	64	1	0.26793
21	64	1	0.281326
22	64	1	0.294723
23	64	1	0.308119
24	64	1	0.321516
25	64	1	0.334912
26	64	1	0.348309
27	64	1	0.361705
28	64	1	0.375101
29	64	1	0.388498
30	64	1	0.401894
31	64	1	0.415291
32	64	1	0.428687
33	64	1	0.442084
34	64	1	0.45548
35	64	1	0.468877
36	64	1	0.482273
37	64	1	0.49567
38	64	1	0.509066
39	64	1	0.522463
40	64	1	0.535859
41	64	1	0.549256
42	64	1	0.562652
43	64	1	0.576049
44	64	1	0.589445
45	64	1	0.602842
46	64	1	0.616238
47	64	1	0.629635
48	64	1	0.643031
49	64	1	0.656428
50	64	1	0.669824
0	65	1	0
1	65	1	0.0132176
2	65	1	0.0264352
3	65	1	0.0396529
4	65	1	0.0528705
5	65	1	0.0660881
6	65	1	0.0793057
7	65	1	0.0925234
8	65	1	0.105741
9	65	1	0.118959
10	65	1	0.132176
11	65	1	0.145394
12	65	1	0.158611
13	65	1	0.171829
14	65	1	0.185047
15	65	1	0.198264
16	65	1	0.211482
17	65	1	0.2247
18	65	1	0.237917
19	65	1	0.251135
20	65	1	0.264352
21	65	1	0.27757
22	65	1	0.290788
23	65	1	0.304005
24	65	1	0.317223
25	65	1	0.330441
26	65	1	0.343658
27	65	1	0.356876
28	65	1	0.370093
29	65	1	0.383311
30	65	1	0.396529
31	65	1	0.409746
32	65	1	0.422964
33	65	1	0.436182
34	65	1	0.449399
35	65	1	0.462617
36	65	1	0.475834
37	65	1	0.489052
38	65	1	0.50227
39	65	1	0.515487
40	65	1	0.528705
41	65	1	0.541923
42	65	1	0.55514
43	65	1	0.568358
44	65	1	0.581575
45	65	1	0.594793
46	65	1	0.608011
47	65	1	0.621228
48	65	1	0.634446
49	65	1	0.647664
50	65	1	0.660881
0	66	1	0
1	66	1	0.0130435
2	66	1	0.026087
3	66	1	0.0391304
4	66	1	0.0521739
5	66	1	0.0652174
6	66	1	0.0782609
7	66	1	0.0913043
8	66	1	0.104348
9	66	1	0.117391
10	66	1	0.130435
11	66	1	0.143478
12	66	1	0.156522
13	66	1	0.169565
14	66	1	0.182609
15	66	1	0.195652
16	66	1	0.208696
17	66	1	0.221739
18	66	1	0.234783
19	66	1	0.247826
20	66	1	0.26087
21	66	1	0.273913
22	66	1	0.286957
23	66	1	0.3
24	66	1	0.313043
25	66	1	0.326087
26	66	1	0.33913
27	66	1	0.352174
28	66	1	0.365217
29	66	1	0.378261
30	66	1	0.391304
31	66	1	0.404348
32	66	1	0.417391
33	66	1	0.430435
34	66	1	0.443478
35	66	1	0.456522
36	66	1	0.469565
37	66	1	0.482609
38	66	1	0.495652
39	66	1	0.508696
40	66	1	0.521739
41	66	1	0.534783
42	66	1	0.547826
43	66	1	0.56087
44	66	1	0.573913
45	66	1	0.586957
46	66	1	0.6
47	66	1	0.613043
48	66	1	0.626087
49	66	1	0.63913
50	66	1	0.652174
0	67	1	0
1	67	1	0.0128739
2	67	1	0.0257477
3	67	1	0.0386216
4	67	1	0.0514954
5	67	1	0.0643693
6	67	1	0.0772432
7	67	1	0.090117
8	67	1	0.102991
9	67	1	0.115865
10	67	1	0.128739
11	67	1	0.141612
12	67	1	0.154486
13	67	1	0.16736
14	67	1	0.180234
15	67	1	0.193108
16	67	1	0.205982
17	67	1	0.218856
18	67	1	0.23173
19	67	1	0.244603
20	67	1	0.257477
21	67	1	0.270351
22	67	1	0.283225
23	67	1	0.296099
24	67	1	0.308973
25	67	1	0.321847
26	67	1	0.33472
27	67	1	0.347594
28	67	1	0.360468
29	67	1	0.373342
30	67	1	0.386216
31	67	1	0.39909
32	67	1	0.411964
33	67	1	0.424837
34	67	1	0.437711
35	67	1	0.450585
36	67	1	0.463459
37	67	1	0.476333
38	67	1	0.489207
39	67	1	0.502081
40	67	1	0.514954
41	67	1	0.527828
42	67	1	0.540702
43	67	1	0.553576
44	67	1	0.56645
45	67	1	0.579324
46	67	1	0.592198
47	67	1	0.605072
48	67	1	0.617945
49	67	1	0.630819
50	67	1	0.643693
0	68	1	0
1	68	1	0.0127086
2	68	1	0.0254172
3	68	1	0.0381258
4	68	1	0.0508344
5	68	1	0.063543
6	68	1	0.0762516
7	68	1	0.0889602
8	68	1	0.101669
9	68	1	0.114377
10	68	1	0.127086
11	68	1	0.139795
12	68	1	0.152503
13	68	1	0.165212
14	68	1	0.17792
15	68	1	0.190629
16	68	1	0.203338
17	68	1	0.216046
18	68	1	0.228755
19	68	1	0.241463
20	68	1	0.254172
21	68	1	0.266881
22	68	1	0.279589
23	68	1	0.292298
24	68	1	0.305006
25	68	1	0.317715
26	68	1	0.330424
27	68	1	0.343132
28	68	1	0.355841
29	68	1	0.368549
30	68	1	0.381258
31	68	1	0.393967
32	68	1	0.406675
33	68	1	0.419384
34	68	1	0.432092
35	68	1	0.444801
36	68	1	0.45751
37	68	1	0.470218
38	68	1	0.482927
39	68	1	0.495635
40	68	1	0.508344
41	68	1	0.521053
42	68	1	0.533761
43	68	1	0.54647
44	68	1	0.559178
45	68	1	0.571887
46	68	1	0.584596
47	68	1	0.597304
48	68	1	0.610013
49	68	1	0.622721
50	68	1	0.63543
0	69	1	0
1	69	1	0.0125475
2	69	1	0.0250951
3	69	1	0.0376426
4	69	1	0.0501901
5	69	1	0.0627376
6	69	1	0.0752852
7	69	1	0.0878327
8	69	1	0.10038
9	69	1	0.112928
10	69	1	0.125475
11	69	1	0.138023
12	69	1	0.15057
13	69	1	0.163118
14	69	1	0.175665
15	69	1	0.188213
16	69	1	0.20076
17	69	1	0.213308
18	69	1	0.225856
19	69	1	0.238403
20	69	1	0.250951
21	69	1	0.263498
22	69	1	0.276046
23	69	1	0.288593
24	69	1	0.301141
25	69	1	0.313688
26	69	1	0.326236
27	69	1	0.338783
28	69	1	0.351331
29	69	1	0.363878
30	69	1	0.376426
31	69	1	0.388973
32	69	1	0.401521
33	69	1	0.414068
34	69	1	0.426616
35	69	1	0.439163
36	69	1	0.451711
37	69	1	0.464259
38	69	1	0.476806
39	69	1	0.489354
40	69	1	0.501901
41	69	1	0.514449
42	69	1	0.526996
43	69	1	0.539544
44	69	1	0.552091
45	69	1	0.564639
46	69	1	0.577186
47	69	1	0.589734
48	69	1	0.602281
49	69	1	0.614829
50	69	1	0.627376
0	70	1	0
1	70	1	0.0123905
2	70	1	0.024781
3	70	1	0.0371715
4	70	1	0.049562
5	70	1	0.0619524
6	70	1	0.0743429
7	70	1	0.0867334
8	70	1	0.0991239
9	70	1	0.111514
10	70	1	0.123905
11	70	1	0.136295
12	70	1	0.148686
13	70	1	0.161076
14	70	1	0.173467
15	70	1	0.185857
16	70	1	0.198248
17	70	1	0.210638
18	70	1	0.223029
19	70	1	0.235419
20	70	1	0.24781
21	70	1	0.2602
22	70	1	0.272591
23	70	1	0.284981
24	70	1	0.297372
25	70	1	0.309762
26	70	1	0.322153
27	70	1	0.334543
28	70	1	0.346934
29	70	1	0.359324
30	70	1	0.371715
31	70	1	0.384105
32	70	1	0.396496
33	70	1	0.408886
34	70	1	0.421277
35	70	1	0.433667
36	70	1	0.446058
37	70	1	0.458448
38	70	1	0.470839
39	70	1	0.483229
40	70	1	0.49562
41	70	1	0.50801
42	70	1	0.520401
43	70	1	0.532791
44	70	1	0.545181
45	70	1	0.557572
46	70	1	0.569962
47	70	1	0.582353
48	70	1	0.594743
49	70	1	0.607134
50	70	1	0.619524
0	71	1	0
1	71	1	0.0122373
2	71	1	0.0244747
3	71	1	0.036712
4	71	1	0.0489493
5	71	1	0.0611867
6	71	1	0.073424
7	71	1	0.0856613
8	71	1	0.0978986
9	71	1	0.110136
10	71	1	0.122373
11	71	1	0.134611
12	71	1	0.146848
13	71	1	0.159085
14	71	1	0.171323
15	71	1	0.18356
16	71	1	0.195797
17	71	1	0.208035
18	71	1	0.220272
19	71	1	0.232509
20	71	1	0.244747
21	71	1	0.256984
22	71	1	0.269221
23	71	1	0.281459
24	71	1	0.293696
25	71	1	0.305933
26	71	1	0.318171
27	71	1	0.330408
28	71	1	0.342645
29	71	1	0.354883
30	71	1	0.36712
31	71	1	0.379357
32	71	1	0.391595
33	71	1	0.403832
34	71	1	0.416069
35	71	1	0.428307
36	71	1	0.440544
37	71	1	0.452781
38	71	1	0.465019
39	71	1	0.477256
40	71	1	0.489493
41	71	1	0.501731
42	71	1	0.513968
43	71	1	0.526205
44	71	1	0.538443
45	71	1	0.55068
46	71	1	0.562917
47	71	1	0.575155
48	71	1	0.587392
49	71	1	0.599629
50	71	1	0.611867
0	72	1	0
1	72	1	0.0120879
2	72	1	0.0241758
3	72	1	0.0362637
4	72	1	0.0483516
5	72	1	0.0604396
6	72	1	0.0725275
7	72	1	0.0846154
8	72	1	0.0967033
9	72	1	0.108791
10	72	1	0.120879
11	72	1	0.132967
12	72	1	0.145055
13	72	1	0.157143
14	72	1	0.169231
15	72	1	0.181319
16	72	1	0.193407
17	72	1	0.205495
18	72	1	0.217582
19	72	1	0.22967
20	72	1	0.241758
21	72	1	0.253846
22	72	1	0.265934
23	72	1	0.278022
24	72	1	0.29011
25	72	1	0.302198
26	72	1	0.314286
27	72	1	0.326374
28	72	1	0.338462
29	72	1	0.350549
30	72	1	0.362637
31	72	1	0.374725
32	72	1	0.386813
33	72	1	0.398901
34	72	1	0.410989
35	72	1	0.423077
36	72	1	0.435165
37	72	1	0.447253
38	72	1	0.459341
39	72	1	0.471429
40	72	1	0.483516
41	72	1	0.495604
42	72	1	0.507692
43	72	1	0.51978
44	72	1	0.531868
45	72	1	0.543956
46	72	1	0.556044
47	72	1	0.568132
48	72	1	0.58022
49	72	1	0.592308
50	72	1	0.604396
0	73	1	0
1	73	1	0.0119421
2	73	1	0.0238842
3	73	1	0.0358263
4	73	1	0.0477684
5	73	1	0.0597105
6	73	1	0.0716526
7	73	1	0.0835947
8	73	1	0.0955368
9	73	1	0.107479
10	73	1	0.119421
11	73	1	0.131363
12	73	1	0.143305
13	73	1	0.155247
14	73	1	0.167189
15	73	1	0.179131
16	73	1	0.191074
17	73	1	0.203016
18	73	1	0.214958
19	73	1	0.2269
20	73	1	0.238842
21	73	1	0.250784
22	73	1	0.262726
23	73	1	0.274668
24	73	1	0.28661
25	73	1	0.298552
26	73	1	0.310495
27	73	1	0.322437
28	73	1	0.334379
29	73	1	0.346321
30	73	1	0.358263
31	73	1	0.370205
32	73	1	0.382147
33	73	1	0.394089
34	73	1	0.406031
35	73	1	0.417973
36	73	1	0.429916
37	73	1	0.441858
38	73	1	0.4538
39	73	1	0.465742
40	73	1	0.477684
41	73	1	0.489626
42	73	1	0.501568
43	73	1	0.51351
44	73	1	0.525452
45	73	1	0.537394
46	73	1	0.549337
47	73	1	0.561279
48	73	1	0.573221
49	73	1	0.585163
50	73	1	0.597105
0	74	1	0
1	74	1	0.0117998
2	74	1	0.0235995
3	74	1	0.0353993
4	74	1	0.047199
5	74	1	0.0589988
6	74	1	0.0707986
7	74	1	0.0825983
8	74	1	0.0943981
9	74	1	0.106198
10	74	1	0.117998
11	74	1	0.129797
12	74	1	0.141597
13	74	1	0.153397
14	74	1	0.165197
15	74	1	0.176996
16	74	1	0.188796
17	74	1	0.200596
18	74	1	0.212396
19	74	1	0.224195
20	74	1	0.235995
21	74	1	0.247795
22	74	1	0.259595
23	74	1	0.271395
24	74	1	0.283194
25	74	1	0.294994
26	74	1	0.306794
27	74	1	0.318594
28	74	1	0.330393
29	74	1	0.342193
30	74	1	0.353993
31	74	1	0.365793
32	74	1	0.377592
33	74	1	0.389392
34	74	1	0.401192
35	74	1	0.412992
36	74	1	0.424791
37	74	1	0.436591
38	74	1	0.448391
39	74	1	0.460191
40	74	1	0.47199
41	74	1	0.48379
42	74	1	0.49559
43	74	1	0.50739
44	74	1	0.51919
45	74	1	0.530989
46	74	1	0.542789
47	74	1	0.554589
48	74	1	0.566389
49	74	1	0.578188
50	74	1	0.589988
0	75	1	0
1	75	1	0.0116608
2	75	1	0.0233216
3	75	1	0.0349823
4	75	1	0.0466431
5	75	1	0.0583039
6	75	1	0.0699647
7	75	1	0.0816254
8	75	1	0.0932862
9	75	1	0.104947
10	75	1	0.116608
11	75	1	0.128269
12	75	1	0.139929
13	75	1	0.15159
14	75	1	0.163251
15	75	1	0.174912
16	75	1	0.186572
17	75	1	0.198233
18	75	1	0.209894
19	75	1	0.221555
20	75	1	0.233216
21	75	1	0.244876
22	75	1	0.256537
23	75	1	0.268198
24	75	1	0.279859
25	75	1	0.291519
26	75	1	0.30318
27	75	1	0.314841
28	75	1	0.326502
29	75	1	0.338163
30	75	1	0.349823
31	75	1	0.361484
32	75	1	0.373145
33	75	1	0.384806
34	75	1	0.396466
35	75	1	0.408127
36	75	1	0.419788
37	75	1	0.431449
38	75	1	0.44311
39	75	1	0.45477
40	75	1	0.466431
41	75	1	0.478092
42	75	1	0.489753
43	75	1	0.501413
44	75	1	0.513074
45	75	1	0.524735
46	75	1	0.536396
47	75	1	0.548057
48	75	1	0.559717
49	75	1	0.571378
50	75	1	0.583039
0	76	1	0
1	76	1	0.011525
2	76	1	0.0230501
3	76	1	0.0345751
4	76	1	0.0461001
5	76	1	0.0576251
6	76	1	0.0691502
7	76	1	0.0806752
8	76	1	0.0922002
9	76	1	0.103725
10	76	1	0.11525
11	76	1	0.126775
12	76	1	0.1383
13	76	1	0.149825
14	76	1	0.16135
15	76	1	0.172875
16	76	1	0.1844
17	76	1	0.195925
18	76	1	0.207451
19	76	1	0.218976
20	76	1	0.230501
21	76	1	0.242026
22	76	1	0.253551
23	76	1	0.265076
24	76	1	0.276601
25	76	1	0.288126
26	76	1	0.299651
27	76	1	0.311176
28	76	1	0.322701
29	76	1	0.334226
30	76	1	0.345751
31	76	1	0.357276
32	76	1	0.368801
33	76	1	0.380326
34	76	1	0.391851
35	76	1	0.403376
36	76	1	0.414901
37	76	1	0.426426
38	76	1	0.437951
39	76	1	0.449476
40	76	1	0.461001
41	76	1	0.472526
42	76	1	0.484051
43	76	1	0.495576
44	76	1	0.507101
45	76	1	0.518626
46	76	1	0.530151
47	76	1	0.541676
48	76	1	0.553201
49	76	1	0.564726
50	76	1	0.576251
0	77	1	0
1	77	1	0.0113924
2	77	1	0.0227848
3	77	1	0.0341772
4	77	1	0.0455696
5	77	1	0.056962
6	77	1	0.0683544
7	77	1	0.0797468
8	77	1	0.0911392
9	77	1	0.102532
10	77	1	0.113924
11	77	1	0.125316
12	77	1	0.136709
13	77	1	0.148101
14	77	1	0.159494
15	77	1	0.170886
16	77	1	0.182278
17	77	1	0.193671
18	77	1	0.205063
19	77	1	0.216456
20	77	1	0.227848
21	77	1	0.239241
22	77	1	0.250633
23	77	1	0.262025
24	77	1	0.273418
25	77	1	0.28481
26	77	1	0.296203
27	77	1	0.307595
28	77	1	0.318987
29	77	1	0.33038
30	77	1	0.341772
31	77	1	0.353165
32	77	1	0.364557
33	77	1	0.375949
34	77	1	0.387342
35	77	1	0.398734
36	77	1	0.410127
37	77	1	0.421519
38	77	1	0.432911
39	77	1	0.444304
40	77	1	0.455696
41	77	1	0.467089
42	77	1	0.478481
43	77	1	0.489873
44	77	1	0.501266
45	77	1	0.512658
46	77	1	0.524051
47	77	1	0.535443
48	77	1	0.546835
49	77	1	0.558228
50	77	1	0.56962
0	78	1	0
1	78	1	0.0112628
2	78	1	0.0225256
3	78	1	0.0337884
4	78	1	0.0450512
5	78	1	0.056314
6	78	1	0.0675768
7	78	1	0.0788396
8	78	1	0.0901024
9	78	1	0.101365
10	78	1	0.112628
11	78	1	0.123891
12	78	1	0.135154
13	78	1	0.146416
14	78	1	0.157679
15	78	1	0.168942
16	78	1	0.180205
17	78	1	0.191468
18	78	1	0.20273
19	78	1	0.213993
20	78	1	0.225256
21	78	1	0.236519
22	78	1	0.247782
23	78	1	0.259044
24	78	1	0.270307
25	78	1	0.28157
26	78	1	0.292833
27	78	1	0.304096
28	78	1	0.315358
29	78	1	0.326621
30	78	1	0.337884
31	78	1	0.349147
32	78	1	0.36041
33	78	1	0.371672
34	78	1	0.382935
35	78	1	0.394198
36	78	1	0.405461
37	78	1	0.416724
38	78	1	0.427986
39	78	1	0.439249
40	78	1	0.450512
41	78	1	0.461775
42	78	1	0.473038
43	78	1	0.4843
44	78	1	0.495563
45	78	1	0.506826
46	78	1	0.518089
47	78	1	0.529352
48	78	1	0.540614
49	78	1	0.551877
50	78	1	0.56314
0	79	1	0
1	79	1	0.0111361
2	79	1	0.0222722
3	79	1	0.0334083
4	79	1	0.0445444
5	79	1	0.0556805
6	79	1	0.0668166
7	79	1	0.0779528
8	79	1	0.0890889
9	79	1	0.100225
[truncated: 96,737 more rows]

## Sheet: Fig.S4
climate_model	MAGICC7
data_id	05147b4d-d92f-4798-a005-ef83dffbcdca	05147b4d-d92f-4798-a005-ef83dffbcdca	882a5a6c-816d-4bd4-8a7b-ee31a1848037	882a5a6c-816d-4bd4-8a7b-ee31a1848037	fb2701eb-a9fe-4cb0-a268-004e7a38a348	fb2701eb-a9fe-4cb0-a268-004e7a38a348
model	MESSAGE-GLOBIOM
quantile	0.5
scenario	SSP2_4.5_baseline	SSP2_4.5_baseline	Red_CO2	Red_CO2	CH4_N2O_red	CH4_N2O_red
variable	Effective Radiative Forcing (W/m^2)	Surface Temperature (K)	Effective Radiative Forcing (W/m^2)	Surface Temperature (K)	Effective Radiative Forcing (W/m^2)	Surface Temperature (K)
2020	2.70507	1.2001	2.64093	1.18931	2.66812	1.19308
2021	2.76346	1.22614	2.66407	1.20703	2.70918	1.21491
2022	2.82601	1.25371	2.69403	1.22508	2.75554	1.23769
2023	2.87654	1.28085	2.71373	1.24212	2.79095	1.25975
2024	2.92224	1.30644	2.72981	1.25725	2.82253	1.28014
2025	2.95282	1.32904	2.73177	1.26917	2.83988	1.29752
2026	2.98122	1.35038	2.73243	1.27968	2.85587	1.31368
2027	3.00908	1.37085	2.73331	1.28921	2.87206	1.32902
2028	3.04672	1.39191	2.74467	1.29928	2.89874	1.34505
2029	3.07957	1.41284	2.75186	1.30919	2.92128	1.36105
2030	3.12132	1.43467	2.76849	1.31996	2.95332	1.37806
2031	3.16706	1.45769	2.78963	1.33191	2.98993	1.39638
2032	3.21749	1.48196	2.82003	1.34559	3.03169	1.41607
2033	3.28013	1.50857	2.86675	1.3624	3.08613	1.4382
2034	3.35275	1.53806	2.92734	1.38302	3.15094	1.46332
2035	3.40228	1.56667	2.96849	1.40378	3.19305	1.48766
2036	3.45947	1.59533	3.02078	1.42568	3.24318	1.51216
2037	3.49353	1.62161	3.05322	1.44633	3.27051	1.5344
2038	3.53804	1.64734	3.09927	1.46761	3.3086	1.55623
2039	3.56641	1.67116	3.13216	1.48813	3.33083	1.57625
2040	3.59586	1.69361	3.16901	1.50845	3.35438	1.59501
2041	3.62731	1.71555	3.21071	1.52944	3.38015	1.61338
2042	3.66778	1.73829	3.26023	1.5519	3.41516	1.63263
2043	3.71295	1.76218	3.31361	1.57589	3.45505	1.65312
2044	3.7638	1.78749	3.37192	1.60148	3.50081	1.67508
2045	3.82957	1.81556	3.4445	1.62997	3.56165	1.69985
2046	3.88688	1.84457	3.50807	1.65945	3.61418	1.72561
2047	3.94546	1.87413	3.57243	1.68954	3.66812	1.75197
2048	3.98708	1.90211	3.61941	1.7181	3.70522	1.77681
2049	4.01182	1.92679	3.64913	1.74343	3.72553	1.79844
2050	4.02642	1.94799	3.6684	1.76535	3.73588	1.81669
2051	4.0507	1.96816	3.69702	1.78629	3.75613	1.83403
2052	4.07515	1.98796	3.72548	1.80687	3.77664	1.85107
2053	4.10193	2.00768	3.75601	1.82733	3.79956	1.86809
2054	4.13832	2.02848	3.79591	1.84885	3.83218	1.88623
2055	4.18501	2.05133	3.84589	1.87236	3.87516	1.90644
2056	4.23429	2.07587	3.89825	1.8975	3.92081	1.92834
2057	4.26631	2.09927	3.93318	1.92146	3.94926	1.94914
2058	4.30012	2.12185	3.96972	1.94459	3.97956	1.96916
2059	4.33277	2.14396	4.00493	1.96725	4.00875	1.98876
2060	4.3478	2.16357	4.02239	1.98738	4.02038	2.00591
2061	4.36394	2.18138	4.04082	2.00573	4.03316	2.02132
2062	4.38182	2.19842	4.06084	2.02331	4.04777	2.03603
2063	4.40574	2.21573	4.08678	2.04113	4.06851	2.05106
2064	4.43145	2.23348	4.11439	2.05935	4.09112	2.06655
2065	4.46226	2.25206	4.14698	2.07836	4.1189	2.08289
2066	4.50719	2.27297	4.19359	2.09963	4.16088	2.10156
2067	4.54958	2.29524	4.23756	2.12221	4.20039	2.12159
2068	4.58396	2.31721	4.27344	2.14446	4.23196	2.14134
2069	4.60482	2.33718	4.2957	2.16468	4.25006	2.15913
2070	4.61808	2.35475	4.31029	2.18252	4.26062	2.1746
2071	4.62592	2.37011	4.31938	2.19817	4.26581	2.18793
2072	4.6414	2.38499	4.33601	2.21334	4.27866	2.20084
2073	4.65787	2.39985	4.35355	2.22846	4.29254	2.21376
2074	4.67102	2.41418	4.36769	2.24303	4.30312	2.22618
2075	4.68798	2.42849	4.38556	2.25756	4.31754	2.2386
2076	4.70409	2.44274	4.40253	2.27199	4.33114	2.25097
2077	4.72678	2.45768	4.426	2.28708	4.35134	2.26403
2078	4.75622	2.474	4.45616	2.30351	4.3783	2.27848
2079	4.78575	2.49128	4.48636	2.32085	4.40539	2.29386
2080	4.81093	2.50856	4.51214	2.33816	4.42814	2.30924
2081	4.82776	2.5247	4.52953	2.35431	4.44256	2.3235
2082	4.84187	2.53964	4.54413	2.36926	4.45432	2.33661
2083	4.8465	2.55264	4.54919	2.38228	4.45664	2.34783
2084	4.85561	2.56482	4.55868	2.39447	4.46348	2.35828
2085	4.85416	2.5753	4.55755	2.40496	4.45981	2.36708
2086	4.85845	2.58513	4.56212	2.4148	4.46191	2.37527
2087	4.8693	2.59552	4.5732	2.42518	4.4706	2.38404
2088	4.88116	2.60643	4.58525	2.43604	4.48033	2.39333
2089	4.90215	2.61872	4.60639	2.44825	4.49922	2.40399
2090	4.92727	2.63248	4.63163	2.46188	4.52226	2.41611
2091	4.94435	2.64615	4.64878	2.47538	4.53729	2.42811
2092	4.96595	2.66013	4.67044	2.48917	4.55688	2.44043
2093	4.96244	2.6713	4.66697	2.50016	4.55137	2.44997
2094	4.95124	2.67914	4.65579	2.50784	4.5382	2.45627
2095	4.9429	2.68523	4.64746	2.51383	4.52791	2.46091
2096	4.93235	2.69008	4.63691	2.51859	4.51541	2.46435
2097	4.93049	2.69509	4.63502	2.52352	4.51162	2.46799
2098	4.92855	2.70034	4.63305	2.52865	4.50776	2.47186
2099	4.93679	2.70685	4.64124	2.53502	4.51409	2.47698
2100	4.95271	2.71527	4.65709	2.54327	4.52812	2.48397
